# Supplementary material for: Gender inequalities among authors who contributed equally
Source: eLife. 2019 Jan 30;8:e36399. doi: 10.7554/eLife.36399 (PMC6353592; doi:10.7554/eLife.36399)
Supplement: Table 1—source data 1. [file elife-36399-table1-data1.xlsx]

## Sheet: Sheet1
Paper ID	mm	mf	ff	fm	2+	2+m	2+f	all m	all f	Order for 2+ au	country	year	PMID/URL:	alphabetical	excluded
BiophysJ1	1	0	0	0	0	0	0	0	0		USA	1997	https://www.ncbi.nlm.nih.gov/pubmed/9129799	0	0
BiophysJ10	0	1	0	0	0	0	0	0	0		France	2007	https://www.sciencedirect.com/science/article/pii/S000634950771696X	0	0
BiophysJ100	0	0	0	0	1	0	0	1	0	mmm	USA	2008	https://www.sciencedirect.com/science/article/pii/S0006349508705630	0	0
BiophysJ101	0	1	0	0	0	0	0	0	0		USA	2002	https://www.sciencedirect.com/science/article/pii/S0006349502752636	1	0
BiophysJ11	1	0	0	0	0	0	0	0	0		Japam	2010	https://www.sciencedirect.com/science/article/pii/S0006349507709918	1	0
BiophysJ12	1	0	0	0	0	0	0	0	0		USA	2005	https://www.sciencedirect.com/science/article/pii/S0006349505730721	0	0
BiophysJ13	1	0	0	0	0	0	0	0	0		Spain	2008	https://www.sciencedirect.com/science/article/pii/S000634950870362X	0	0
BiophysJ14	1	0	0	0	0	0	0	0	0		USA	1996	http://www.ncbi.nlm.nih.gov/pmc/articles/PMC1233568/pdf/biophysj00046-0595.pdf	1	0
BiophysJ15	0	1	0	0	0	0	0	0	0		USA	2001	http://www.sciencedirect.com/science/article/pii/S000634950175864X	1	0
BiophysJ16	1	0	0	0	0	0	0	0	0		USA	2005	http://www.sciencedirect.com/science/article/pii/S0006349505729313	0	0
BiophysJ17	1	0	0	0	0	0	0	0	0		USA	2009	https://www.sciencedirect.com/science/article/pii/S0006349509005001	1	0
BiophysJ18	0	0	0	0	0	0	0	0	0		USA	2010	http://www.sciencedirect.com/science/article/pii/S0006349510005552	0	1
BiophysJ19	1	0	0	0	0	0	0	0	0		Germany	2011	http://www.sciencedirect.com/science/article/pii/S0006349511012008	0	0
BiophysJ2	1	0	0	0	0	0	0	0	0		USA	2002	https://www.sciencedirect.com/science/article/pii/S0006349502739362	0	0
BiophysJ20	0	0	1	0	0	0	0	0	0		Germany	2008	https://www.sciencedirect.com/science/article/pii/S0006349508784911	1	0
BiophysJ21	1	0	0	0	0	0	0	0	0		USA	2009	https://www.sciencedirect.com/science/article/pii/S0006349508032311	1	0
BiophysJ22	1	0	0	0	0	0	0	0	0		USA	2007	https://www.sciencedirect.com/science/article/pii/S0006349507713656	0	0
BiophysJ23	1	0	0	0	0	0	0	0	0		USA	2009	http://www.sciencedirect.com/science/article/pii/S0006349502753198	0	0
BiophysJ24	0	0	1	0	0	0	0	0	0		USA	2011	https://www.sciencedirect.com/science/article/pii/S000634951100717X	1	0
BiophysJ25	1	0	0	0	0	0	0	0	0		USA	2008	http://www.sciencedirect.com/science/article/pii/S0006349508706210	1	0
BiophysJ26	1	0	0	0	0	0	0	0	0		Singapore	2005	https://www.sciencedirect.com/science/article/pii/S0006349505731945	1	0
BiophysJ27	0	1	0	0	0	0	0	0	0		USA	2004	https://www.sciencedirect.com/science/article/pii/S0006349504741405	0	0
BiophysJ28	0	0	0	0	1	0	0	1	0	mmm	UK	2009	https://www.sciencedirect.com/science/article/pii/S000634950901056X	1	0
BiophysJ29	0	0	0	0	1	1	0	0	0	mfm	USA	2003	https://www.sciencedirect.com/science/article/pii/S0006349503748991	0	0
BiophysJ3	1	0	0	0	0	0	0	0	0		USA	2011	https://www.sciencedirect.com/science/article/pii/S0006349511004097	0	0
BiophysJ30	1	0	0	0	0	0	0	0	0		Japan	2010	https://www.sciencedirect.com/science/article/pii/S0006349510009082	0	0
BiophysJ31	1	0	0	0	0	0	0	0	0		Germany	2005	https://www.sciencedirect.com/science/article/pii/S0006349505728538	1	0
BiophysJ32	1	0	0	0	0	0	0	0	0		USA	2011	https://www.sciencedirect.com/science/article/pii/S0006349511002396	1	0
BiophysJ33	0	0	0	1	0	0	0	0	0		USA	2009	https://www.sciencedirect.com/science/article/pii/S0006349509007498	1	0
BiophysJ34	1	0	0	0	0	0	0	0	0		Nethelands	2009	https://www.sciencedirect.com/science/article/pii/S0006349509007802	0	0
BiophysJ35	0	0	0	1	0	0	0	0	0		Nethelands	2002	https://www.sciencedirect.com/science/article/pii/S0006349502755653	1	0
BiophysJ36	1	0	0	0	0	0	0	0	0		UK	2011	https://www.sciencedirect.com/science/article/pii/S0006349511007788	0	0
BiophysJ37	1	0	0	0	0	0	0	0	0		Germany	2010	https://www.sciencedirect.com/science/article/pii/S0006349510013706	0	0
BiophysJ38	1	0	0	0	0	0	0	0	0		USA	2005	http://www.sciencedirect.com/science/article/pii/S0006349505728629	0	0
BiophysJ39	1	0	0	0	0	0	0	0	0		France	2010	https://www.sciencedirect.com/science/article/pii/S0006349510007137	1	0
BiophysJ4	0	0	1	0	0	0	0	0	0		USA	1997	http://www.ncbi.nlm.nih.gov/pmc/articles/PMC1184487/pdf/biophysj00036-0009.pdf	0	0
BiophysJ40	0	1	0	0	0	0	0	0	0		USA	2012	https://www.sciencedirect.com/science/article/pii/S0006349512000653	1	0
BiophysJ41	1	0	0	0	0	0	0	0	0		USA	2006	https://www.sciencedirect.com/science/article/pii/S0006349506723359	0	0
BiophysJ42	1	0	0	0	0	0	0	0	0		Germany	2004	https://www.sciencedirect.com/science/article/pii/S0006349504738783	0	0
BiophysJ43	1	0	0	0	0	0	0	0	0		Canada	2011	https://www.sciencedirect.com/science/article/pii/S0006349511007648	0	0
BiophysJ44	0	1	0	0	0	0	0	0	0		USA	2005	https://www.sciencedirect.com/science/article/pii/S0006349505727065	0	0
BiophysJ45	0	0	0	1	0	0	0	0	0		Germany	2010	https://www.sciencedirect.com/science/article/pii/S0006349509016312	1	0
BiophysJ46	1	0	0	0	0	0	0	0	0		Taiwan	2011	https://www.sciencedirect.com/science/article/pii/S0006349511002323	0	0
BiophysJ47	0	1	0	0	0	0	0	0	0		Denmark	1999	https://www.sciencedirect.com/science/article/pii/S0006349599770645	0	0
BiophysJ48	1	0	0	0	0	0	0	0	0		Switzerland	2011	https://www.sciencedirect.com/science/article/pii/S0006349511001846	0	0
BiophysJ49	1	0	0	0	0	0	0	0	0		USA	2006	https://www.sciencedirect.com/science/article/pii/S0006349506718288	1	0
BiophysJ5	0	0	1	0	0	0	0	0	0		Belgium	2006	https://www.sciencedirect.com/science/article/pii/S0006349506717878	0	0
BiophysJ50	1	0	0	0	0	0	0	0	0		USA	2008	https://www.sciencedirect.com/science/article/pii/S000634950878500X	1	0
BiophysJ51	1	0	0	0	0	0	0	0	0		Finland	2003	https://www.sciencedirect.com/science/article/pii/S0006349503746578	0	0
BiophysJ52	1	0	0	0	0	0	0	0	0		USA	2009	https://www.sciencedirect.com/science/article/pii/S000634950900890X	1	0
BiophysJ53	1	0	0	0	0	0	0	0	0		USA	2009	https://www.sciencedirect.com/science/article/pii/S0006349509009060	0	0
BiophysJ54	1	0	0	0	0	0	0	0	0		USA	2005	https://www.sciencedirect.com/science/article/pii/S0006349505727387	0	0
BiophysJ55	1	0	0	0	0	0	0	0	0		USA	2010	https://www.sciencedirect.com/science/article/pii/S0006349510010623	1	0
BiophysJ56	0	0	0	1	0	0	0	0	0		Germany	2012	https://www.sciencedirect.com/science/article/pii/S0006349512007977	0	0
BiophysJ57	0	0	0	0	0	0	0	0	0		USA	2007	https://www.sciencedirect.com/science/article/pii/S0006349507709207	1	1
BiophysJ58	1	0	0	0	0	0	0	0	0		Russia	2006	https://www.sciencedirect.com/science/article/pii/S0006349506723402	0	0
BiophysJ59	0	0	0	1	0	0	0	0	0		Germany	2007	https://www.sciencedirect.com/science/article/pii/S0006349507715060	0	0
BiophysJ6	1	0	0	0	0	0	0	0	0		Germany	2013	https://www.sciencedirect.com/science/article/pii/S0006349513006127	1	0
BiophysJ60	0	0	0	0	1	1	0	0	0	mfm	USA	2008	https://www.sciencedirect.com/science/article/pii/S0006349508785618	0	0
BiophysJ61	0	1	0	0	0	0	0	0	0		Israel	2009	https://www.sciencedirect.com/science/article/pii/S000634950900767X	0	0
BiophysJ62	1	0	0	0	0	0	0	0	0		Netherlands	2007	https://www.sciencedirect.com/science/article/pii/S0006349507714662	1	0
BiophysJ63	0	1	0	0	0	0	0	0	0		USA	2004	https://www.sciencedirect.com/science/article/pii/S0006349504742538	1	0
BiophysJ64	0	1	0	0	0	0	0	0	0		USA	2006	https://www.sciencedirect.com/science/article/pii/S0006349506724043	1	0
BiophysJ65	1	0	0	0	0	0	0	0	0		USA	2009	https://www.sciencedirect.com/science/article/pii/S0006349509007991	1	0
BiophysJ66	0	0	0	0	1	0	0	1	0	mmm	USA	2006	https://www.sciencedirect.com/science/article/pii/S0006349506718197	0	0
BiophysJ67	0	1	0	0	0	0	0	0	0		France	2006	https://www.sciencedirect.com/science/article/pii/S000634950672447X	0	0
BiophysJ68	1	0	0	0	0	0	0	0	0		Germany	2003	https://www.sciencedirect.com/science/article/pii/S0006349503745998	0	0
BiophysJ69	0	1	0	0	0	0	0	0	0		USA	2009	https://www.sciencedirect.com/science/article/pii/S0006349509000149	1	0
BiophysJ7	0	0	0	0	1	1	0	0	0	mfm	Canada	2007	https://www.sciencedirect.com/science/article/pii/S0006349507708202	1	0
BiophysJ70	0	0	0	1	0	0	0	0	0		USA	2007	https://www.sciencedirect.com/science/article/pii/S0006349507715886	1	0
BiophysJ71	1	0	0	0	0	0	0	0	0		Germany	2002	https://www.sciencedirect.com/science/article/pii/S0006349502753496	0	0
BiophysJ72	1	0	0	0	0	0	0	0	0		USA	2005	https://www.sciencedirect.com/science/article/pii/S0006349505729763	1	0
BiophysJ73	0	1	0	0	0	0	0	0	0		USA	2014	http://www.sciencedirect.com/science/article/pii/S0006349514001416	1	0
BiophysJ74	0	0	0	1	0	0	0	0	0		Netherlands	2008	https://www.sciencedirect.com/science/article/pii/S000634950870585X	0	0
BiophysJ75	0	0	0	0	1	1	0	0	0	mfm	USA	2007	https://www.sciencedirect.com/science/article/pii/S0006349507716594	1	0
BiophysJ76	1	0	0	0	0	0	0	0	0		Germany	2012	https://www.sciencedirect.com/science/article/pii/S0006349512005772	1	0
BiophysJ77	1	0	0	0	0	0	0	0	0		USA	2002	https://www.sciencedirect.com/science/article/pii/S0006349502751837	1	0
BiophysJ78	0	0	0	1	0	0	0	0	0		UK	2005	https://www.sciencedirect.com/science/article/pii/S0006349505731891	0	0
BiophysJ79	0	0	0	1	0	0	0	0	0		Germany	2010	https://www.sciencedirect.com/science/article/pii/S0006349510009185	0	0
BiophysJ8	1	0	0	0	0	0	0	0	0		USA	2006	https://www.sciencedirect.com/science/article/pii/S0006349506726431	0	0
BiophysJ80	0	1	0	0	0	0	0	0	0		USA	2010	https://www.sciencedirect.com/science/article/pii/S0006349510002249	0	0
BiophysJ81	1	0	0	0	0	0	0	0	0		USA	2009	https://www.sciencedirect.com/science/article/pii/S0006349509011540	0	0
BiophysJ82	1	0	0	0	0	0	0	0	0		USA	2006	https://www.sciencedirect.com/science/article/pii/S0006349506720355	0	0
BiophysJ83	1	0	0	0	0	0	0	0	0		USA	2007	https://www.sciencedirect.com/science/article/pii/S0006349507715084	0	0
BiophysJ84	1	0	0	0	0	0	0	0	0		USA	2009	https://www.sciencedirect.com/science/article/pii/S0006349509011680	0	0
BiophysJ85	0	1	0	0	0	0	0	0	0		France	2011	https://www.sciencedirect.com/science/article/pii/S0006349511001214	1	0
BiophysJ86	1	0	0	0	0	0	0	0	0		USA	2003	https://www.sciencedirect.com/science/article/pii/S0006349503748097	0	0
BiophysJ87	1	0	0	0	0	0	0	0	0		Sweden	2002	https://www.sciencedirect.com/science/article/pii/S000634950275368X	1	0
BiophysJ88	0	0	1	0	0	0	0	0	0		USA	1998	https://www.sciencedirect.com/science/article/pii/S0006349598776325	1	0
BiophysJ89	0	1	0	0	0	0	0	0	0		Germany	2009	https://www.sciencedirect.com/science/article/pii/S000634950900664X	1	0
BiophysJ9	1	0	0	0	0	0	0	0	0		USA	2004	https://www.sciencedirect.com/science/article/pii/S0006349504737649	1	0
BiophysJ90	1	0	0	0	0	0	0	0	0		USA	2008	https://www.sciencedirect.com/science/article/pii/S0006349508706192	0	0
BiophysJ91	1	0	0	0	0	0	0	0	0		Israe;	2007	https://www.sciencedirect.com/science/article/pii/S000634950771189X	0	0
BiophysJ92	1	0	0	0	0	0	0	0	0		USA	2014	https://www.sciencedirect.com/science/article/pii/S0006349514005128	1	0
BiophysJ93	1	0	0	0	0	0	0	0	0		Germany	2008	https://www.sciencedirect.com/science/article/pii/S0006349508706635	0	0
BiophysJ94	1	0	0	0	0	0	0	0	0		Italy	2008	https://www.sciencedirect.com/science/article/pii/S0006349508784881	0	0
BiophysJ95	1	0	0	0	0	0	0	0	0		Germany	2011	https://www.sciencedirect.com/science/article/pii/S0006349510052240	0	0
BiophysJ96	0	0	0	0	1	1	0	0	0	mfm	Korea	2006	https://www.sciencedirect.com/science/article/pii/S0006349506723669	0	0
BiophysJ97	0	1	0	0	0	0	0	0	0		USA	2011	https://www.sciencedirect.com/science/article/pii/S0006349511011301	0	0
BiophysJ98	1	0	0	0	0	0	0	0	0		USA	2010	https://www.sciencedirect.com/science/article/pii/S0006349509015744	0	0
BiophysJ99	1	0	0	0	0	0	0	0	0		USA	2009	https://www.sciencedirect.com/science/article/pii/S0006349509011655	1	0
CellReports1	0	0	1	0	0	0	0	0	0		UK	2013	http://www.cell.com/cell-reports/abstract/S2211-1247(13)00583-4	1	0
CellReports10	0	0	1	0	0	0	0	0	0		France	2015	http://www.cell.com/cell-reports/abstract/S2211-1247(15)01463-1	0	0
CellReports100	0	0	0	0	1	0	0	1	0	mmm	Netherlands	2015	http://www.cell.com/cell-reports/abstract/S2211-1247(15)01246-2	0	0
CellReports101	0	0	0	0	1	1	0	0	0	mmf	UK	2016	http://www.cell.com/cell-reports/abstract/S2211-1247(15)01538-7	0	0
CellReports102	0	0	0	0	1	0	0	1	0	mmm	Germany	2013	http://www.cell.com/cell-reports/abstract/S2211-1247(13)00380-X	1	0
CellReports103	0	0	0	0	1	1	0	0	0	mmmf	USA	2014	http://www.cell.com/cell-reports/abstract/S2211-1247(14)00958-9	0	0
CellReports104	0	0	0	0	1	1	0	0	0	mmmf	Canada	2015	http://www.cell.com/cell-reports/abstract/S2211-1247(15)00797-4	0	0
CellReports105	0	0	0	0	1	0	0	1	0	mmmm	USA	2013	http://www.cell.com/cell-reports/abstract/S2211-1247(13)00466-X	0	0
CellReports11	0	0	1	0	0	0	0	0	0		Australia	2016	http://www.cell.com/cell-reports/abstract/S2211-1247(16)30028-6	1	0
CellReports12	0	0	0	0	1	0	0	0	1	ffff	Germany	2013	http://www.cell.com/cell-reports/abstract/S2211-1247(13)00074-0	0	0
CellReports13	0	0	0	0	1	0	1	0	0	ffm	Italy	2014	http://www.cell.com/cell-reports/abstract/S2211-1247(14)00166-1	0	0
CellReports14	0	0	0	0	1	0	1	0	0	ffm	France	2015	http://www.cell.com/cell-reports/abstract/S2211-1247(15)00790-1	0	0
CellReports15	0	0	0	0	1	0	1	0	0	ffm	Belgium/UK	2015	http://www.cell.com/cell-reports/abstract/S2211-1247(15)01426-6	1	0
CellReports16	0	0	0	1	0	0	0	0	0		UK	2014	http://www.cell.com/cell-reports/abstract/S2211-1247(14)00124-7	0	0
CellReports17	0	0	0	1	0	0	0	0	0		USA	2014	http://www.cell.com/cell-reports/abstract/S2211-1247(14)00333-7	0	0
CellReports18	0	0	0	1	0	0	0	0	0		USA	2014	http://www.cell.com/cell-reports/abstract/S2211-1247(14)00371-4	0	0
CellReports19	0	0	0	1	0	0	0	0	0		USA	2014	http://www.cell.com/cell-reports/abstract/S2211-1247(14)00495-1	1	0
CellReports2	0	0	1	0	0	0	0	0	0		Austria/Germany	2013	http://www.cell.com/cell-reports/abstract/S2211-1247(13)00690-6	1	0
CellReports20	0	0	0	1	0	0	0	0	0		Germany	2014	http://www.cell.com/cell-reports/abstract/S2211-1247(14)00789-X	1	0
CellReports21	0	0	0	1	0	0	0	0	0		USA	2014	http://www.cell.com/cell-reports/abstract/S2211-1247(14)00832-8	0	0
CellReports22	0	0	0	1	0	0	0	0	0		USA	2015	http://www.cell.com/cell-reports/abstract/S2211-1247(15)00008-X	1	0
CellReports23	0	0	0	1	0	0	0	0	0		Austria	2015	http://www.cell.com/cell-reports/abstract/S2211-1247(15)00067-4	0	0
CellReports24	0	0	0	1	0	0	0	0	0		USA	2015	http://www.cell.com/cell-reports/abstract/S2211-1247(15)00271-5	1	0
CellReports25	0	0	0	1	0	0	0	0	0		France	2015	http://www.cell.com/cell-reports/abstract/S2211-1247(15)00293-4	0	0
CellReports26	0	0	0	1	0	0	0	0	0		Germany	2015	http://www.cell.com/cell-reports/abstract/S2211-1247(15)01067-0	0	0
CellReports27	0	0	0	1	0	0	0	0	0		Canada	2015	http://www.cell.com/cell-reports/abstract/S2211-1247(15)01162-6	1	0
CellReports28	0	0	0	1	0	0	0	0	0		USA	2016	http://www.cell.com/cell-reports/abstract/S2211-1247(15)01455-2	1	0
CellReports29	0	0	0	1	0	0	0	0	0		Korea	2016	http://www.cell.com/cell-reports/abstract/S2211-1247(15)01537-5	0	0
CellReports3	0	0	1	0	0	0	0	0	0		France	2014	http://www.cell.com/cell-reports/abstract/S2211-1247(14)00081-3	0	0
CellReports30	0	0	0	0	1	0	1	0	0	fm?	France	2015	http://www.cell.com/cell-reports/abstract/S2211-1247(15)01109-2	1	0
CellReports31	0	0	0	0	1	0	1	0	0	fm???	Sweden	2014	http://www.cell.com/cell-reports/abstract/S2211-1247(14)00771-2	0	0
CellReports32	0	0	0	1	0	0	0	0	0		Germany	2012	http://www.cell.com/cell-reports/abstract/S2211-1247(12)00158-1	1	0
CellReports33	0	0	0	0	1	0	1	0	0	fmf	Germany	2015	http://www.cell.com/cell-reports/abstract/S2211-1247(15)00574-4	0	0
CellReports34	0	0	0	0	1	0	1	0	0	fmf	Italy/USA	2016	http://www.cell.com/cell-reports/abstract/S2211-1247(15)01483-7	0	0
CellReports35	0	0	0	0	1	0	1	0	0	fmm	China	2014	http://www.cell.com/cell-reports/abstract/S2211-1247(14)00156-9	0	0
CellReports36	0	0	0	0	0	0	0	0	0	m?m	UK	2014	http://www.cell.com/cell-reports/abstract/S2211-1247(14)00378-7	0	1
CellReports37	0	1	0	0	0	0	0	0	0		USA	2012	http://www.cell.com/cell-reports/abstract/S2211-1247(12)00070-8	1	0
CellReports38	0	1	0	0	0	0	0	0	0		Spain	2014	http://www.cell.com/cell-reports/abstract/S2211-1247(14)00480-X	1	0
CellReports39	0	1	0	0	0	0	0	0	0		France	2014	http://www.cell.com/cell-reports/abstract/S2211-1247(14)00764-5	0	0
CellReports4	0	0	1	0	0	0	0	0	0		Singapore	2014	http://www.cell.com/cell-reports/abstract/S2211-1247(14)00148-X	0	0
CellReports40	0	1	0	0	0	0	0	0	0		USA	2014	http://www.cell.com/cell-reports/abstract/S2211-1247(14)00825-0	1	0
CellReports41	0	1	0	0	0	0	0	0	0		Netherlands	2014	http://www.cell.com/cell-reports/abstract/S2211-1247(14)00988-7	0	0
CellReports42	0	1	0	0	0	0	0	0	0		UK	2015	http://www.cell.com/cell-reports/abstract/S2211-1247(15)00144-8	0	0
CellReports43	0	1	0	0	0	0	0	0	0		USA	2015	http://www.cell.com/cell-reports/abstract/S2211-1247(15)00545-8	1	0
CellReports44	0	1	0	0	0	0	0	0	0		USA	2015	http://www.cell.com/cell-reports/abstract/S2211-1247(15)00581-1	1	0
CellReports45	0	1	0	0	0	0	0	0	0		Germany	2015	http://www.cell.com/cell-reports/abstract/S2211-1247(15)00959-6	1	0
CellReports46	0	1	0	0	0	0	0	0	0		Germany	2015	http://www.cell.com/cell-reports/abstract/S2211-1247(15)01022-0	1	0
CellReports47	0	1	0	0	0	0	0	0	0		France	2015	http://www.cell.com/cell-reports/abstract/S2211-1247(15)01045-1	0	0
CellReports48	0	1	0	0	0	0	0	0	0		USA	2016	http://www.cell.com/cell-reports/abstract/S2211-1247(15)01497-7	0	0
CellReports49	0	0	0	0	1	1	0	0	0	mf?	USA	2013	http://www.cell.com/cell-reports/abstract/S2211-1247(13)00510-X	0	0
CellReports5	0	0	1	0	0	0	0	0	0		CzechR/USA	2014	http://www.cell.com/cell-reports/abstract/S2211-1247(14)00730-X	0	0
CellReports50	0	0	0	0	1	1	0	0	0	mff	France	2013	http://www.cell.com/cell-reports/abstract/S2211-1247(13)00522-6	0	0
CellReports51	0	0	0	0	1	1	0	0	0	mff	UK	2015	http://www.cell.com/cell-reports/abstract/S2211-1247(15)01075-X	1	0
CellReports52	0	0	0	0	1	1	0	0	0	mfm	Canada	2015	http://www.cell.com/cell-reports/abstract/S2211-1247(15)00032-7	0	0
CellReports53	0	0	0	0	1	1	0	0	0	mfm	Netherlands	2015	http://www.cell.com/cell-reports/abstract/S2211-1247(15)00565-3	0	0
CellReports54	0	0	0	0	1	1	0	0	0	mfm	USA	2015	http://www.cell.com/cell-reports/abstract/S2211-1247(15)00828-1	1	0
CellReports55	0	0	0	0	1	1	0	0	0	mfm	Canada	2016	http://www.cell.com/cell-reports/abstract/S2211-1247(15)01501-6	0	0
CellReports56	0	0	0	0	1	1	0	0	0	mfmf	USA	2013	http://www.cell.com/cell-reports/abstract/S2211-1247(13)00206-4	0	0
CellReports57	0	0	0	0	1	1	0	0	0	mfmm	Spain	2016	http://www.cell.com/cell-reports/abstract/S2211-1247(16)00028-0	0	0
CellReports58	1	0	0	0	0	0	0	0	0		USA	2012	http://www.cell.com/cell-reports/abstract/S2211-1247(12)00094-0	0	0
CellReports59	1	0	0	0	0	0	0	0	0		USA	2013	http://www.cell.com/cell-reports/abstract/S2211-1247(13)00163-0	0	0
CellReports6	0	0	1	0	0	0	0	0	0		Canada	2014	http://www.cell.com/cell-reports/abstract/S2211-1247(14)00882-1	1	0
CellReports60	1	0	0	0	0	0	0	0	0		Switzerland	2013	http://www.cell.com/cell-reports/abstract/S2211-1247(13)00320-3	0	0
CellReports61	1	0	0	0	0	0	0	0	0		France	2013	http://www.cell.com/cell-reports/abstract/S2211-1247(13)00350-1	1	0
CellReports62	1	0	0	0	0	0	0	0	0		USA	2013	http://www.cell.com/cell-reports/abstract/S2211-1247(13)00354-9	0	0
CellReports63	1	0	0	0	0	0	0	0	0		USA	2013	http://www.cell.com/cell-reports/abstract/S2211-1247(13)00438-5	0	0
CellReports64	1	0	0	0	0	0	0	0	0		Italy	2013	http://www.cell.com/cell-reports/abstract/S2211-1247(13)00462-2	0	0
CellReports65	1	0	0	0	0	0	0	0	0		USA/Netherlands	2013	http://www.cell.com/cell-reports/abstract/S2211-1247(13)00719-5	0	0
CellReports66	1	0	0	0	0	0	0	0	0		China	2014	http://www.cell.com/cell-reports/abstract/S2211-1247(14)00030-8	1	0
CellReports67	1	0	0	0	0	0	0	0	0		USA	2014	http://www.cell.com/cell-reports/abstract/S2211-1247(14)00197-1	0	0
CellReports68	1	0	0	0	0	0	0	0	0		UK	2014	http://www.cell.com/cell-reports/abstract/S2211-1247(14)00387-8	0	0
CellReports69	1	0	0	0	0	0	0	0	0		Singapore	2014	http://www.cell.com/cell-reports/abstract/S2211-1247(14)00453-7	1	0
CellReports7	0	0	1	0	0	0	0	0	0		Austria	2015	http://www.cell.com/cell-reports/abstract/S2211-1247(15)00920-1	1	0
CellReports70	1	0	0	0	0	0	0	0	0		China	2014	http://www.cell.com/cell-reports/abstract/S2211-1247(14)00531-2	1	0
CellReports71	1	0	0	0	0	0	0	0	0		Germany	2014	http://www.cell.com/cell-reports/abstract/S2211-1247(14)00575-0	1	0
CellReports72	1	0	0	0	0	0	0	0	0		USA	2014	http://www.cell.com/cell-reports/abstract/S2211-1247(14)00621-4	0	0
CellReports73	1	0	0	0	0	0	0	0	0		USA	2014	http://www.cell.com/cell-reports/abstract/S2211-1247(14)00658-5	0	0
CellReports74	1	0	0	0	0	0	0	0	0		Germany	2014	http://www.cell.com/cell-reports/abstract/S2211-1247(14)00677-9	0	0
CellReports75	1	0	0	0	0	0	0	0	0		USA	2014	http://www.cell.com/cell-reports/abstract/S2211-1247(14)00962-0	1	0
CellReports76	1	0	0	0	0	0	0	0	0		Germany	2015	http://www.cell.com/cell-reports/abstract/S2211-1247(14)01100-0	0	0
CellReports77	1	0	0	0	0	0	0	0	0		Germany	2015	http://www.cell.com/cell-reports/abstract/S2211-1247(15)00062-5	1	0
CellReports78	1	0	0	0	0	0	0	0	0		Canada	2015	http://www.cell.com/cell-reports/abstract/S2211-1247(15)00077-7	0	0
CellReports79	1	0	0	0	0	0	0	0	0		Switzerland	2015	http://www.cell.com/cell-reports/abstract/S2211-1247(15)00103-5	0	0
CellReports8	0	0	1	0	0	0	0	0	0		USA	2015	http://www.cell.com/cell-reports/abstract/S2211-1247(15)00985-7	1	0
CellReports80	1	0	0	0	0	0	0	0	0		USA	2015	http://www.cell.com/cell-reports/abstract/S2211-1247(15)00245-4	0	0
CellReports81	1	0	0	0	0	0	0	0	0		Germany	2015	http://www.cell.com/cell-reports/abstract/S2211-1247(15)00300-9	1	0
CellReports82	1	0	0	0	0	0	0	0	0		USA/Finlad	2015	http://www.cell.com/cell-reports/abstract/S2211-1247(15)00355-1	0	0
CellReports83	1	0	0	0	0	0	0	0	0		USA/Germany	2015	http://www.cell.com/cell-reports/abstract/S2211-1247(15)00412-X	0	0
CellReports84	1	0	0	0	0	0	0	0	0		Austria	2015	http://www.cell.com/cell-reports/abstract/S2211-1247(15)00504-5	0	0
CellReports85	0	0	0	0	1	0	1	0	0	fmm	USA	2015	http://www.cell.com/cell-reports/abstract/S2211-1247(15)00546-X	1	0
CellReports86	1	0	0	0	0	0	0	0	0		Switzerland	2015	http://www.cell.com/cell-reports/abstract/S2211-1247(15)00614-2	0	0
CellReports87	1	0	0	0	0	0	0	0	0		China	2015	http://www.cell.com/cell-reports/abstract/S2211-1247(15)00645-2	0	0
CellReports88	1	0	0	0	0	0	0	0	0		UK/Finland	2015	http://www.cell.com/cell-reports/abstract/S2211-1247(15)00729-9	1	0
CellReports89	1	0	0	0	0	0	0	0	0		USA	2015	http://www.cell.com/cell-reports/abstract/S2211-1247(15)00952-3	0	0
CellReports9	0	0	1	0	0	0	0	0	0		Australia	2015	http://www.cell.com/cell-reports/abstract/S2211-1247(15)01244-9	1	0
CellReports90	1	0	0	0	0	0	0	0	0		China	2015	http://www.cell.com/cell-reports/abstract/S2211-1247(15)01115-8	0	0
CellReports91	1	0	0	0	0	0	0	0	0		Japan	2015	http://www.cell.com/cell-reports/abstract/S2211-1247(15)01240-1	0	0
CellReports92	1	0	0	0	0	0	0	0	0		USA	2015	http://www.cell.com/cell-reports/abstract/S2211-1247(15)01289-9	1	0
CellReports93	1	0	0	0	0	0	0	0	0		USA	2016	http://www.cell.com/cell-reports/abstract/S2211-1247(15)01423-0	0	0
CellReports94	1	0	0	0	0	0	0	0	0		Israel	2015	http://www.cell.com/cell-reports/abstract/S2211-1247(15)01428-X	1	0
CellReports95	1	0	0	0	0	0	0	0	0		Israel	2016	http://www.cell.com/cell-reports/abstract/S2211-1247(15)01464-3	1	0
CellReports96	1	0	0	0	0	0	0	0	0		USA	2016	http://www.cell.com/cell-reports/abstract/S2211-1247(15)01503-X	1	0
CellReports97	1	0	0	0	0	0	0	0	0		USA	2016	http://www.cell.com/cell-reports/abstract/S2211-1247(15)01544-2	0	0
CellReports98	1	0	0	0	0	0	0	0	0		Canada	2016	http://www.cell.com/cell-reports/abstract/S2211-1247(16)00034-6	1	0
CellReports99	1	0	0	0	0	0	0	0	0		USA	2016	http://www.cell.com/cell-reports/abstract/S2211-1247(16)30021-3	0	0
CurrentBiol1	0	0	0	1	0	0	0	0	0		USA	2002	http://www.sciencedirect.com/science/article/pii/S0960982202007716	1	0
CurrentBiol10	0	0	1	0	0	0	0	0	0		Germany	2013	http://www.sciencedirect.com/science/article/pii/S0960982213002157	1	0
CurrentBiol100	0	0	1	0	0	0	0	0	0		USA	2007	http://www.sciencedirect.com/science/article/pii/S0960982207012031	1	0
CurrentBiol101	0	1	0	0	0	0	0	0	0		USA	2006	http://www.sciencedirect.com/science/article/pii/S0960982206016319	0	0
CurrentBiol102	1	0	0	0	0	0	0	0	0		Australia	2008	http://www.sciencedirect.com/science/article/pii/S0960982208014139	0	0
CurrentBiol103	0	0	0	0	1	0	0	1	0	mmm	USA	2007	http://www.sciencedirect.com/science/article/pii/S0960982207022737	0	0
CurrentBiol11	0	1	0	0	0	0	0	0	0		Italy	2013	http://www.sciencedirect.com/science/article/pii/S0960982213000791	1	0
CurrentBiol12	1	0	0	0	0	0	0	0	0		Germany	2012	http://www.sciencedirect.com/science/article/pii/S0960982212009438	0	0
CurrentBiol13	0	1	0	0	0	0	0	0	0		China	2013	http://www.sciencedirect.com/science/article/pii/S0960982213000250	0	0
CurrentBiol14	1	0	0	0	0	0	0	0	0		Germany	2013	http://www.sciencedirect.com/science/article/pii/S0960982212013310	0	0
CurrentBiol15	1	0	0	0	0	0	0	0	0		UK	2012	http://www.sciencedirect.com/science/article/pii/S0960982212000255	0	0
CurrentBiol16	0	0	0	0	0	0	0	0	0		Japan	2012	http://www.sciencedirect.com/science/article/pii/S0960982212004599	1	1
CurrentBiol17	0	0	0	1	0	0	0	0	0		Germany	2012	http://www.sciencedirect.com/science/article/pii/S0960982211013364	1	0
CurrentBiol18	0	0	1	0	0	0	0	0	0		USA	2012	http://www.sciencedirect.com/science/article/pii/S0960982212002023	0	0
CurrentBiol19	1	0	0	0	0	0	0	0	0		UK	2014	http://www.sciencedirect.com/science/article/pii/S0960982213016011	0	0
CurrentBiol2	1	0	0	0	0	0	0	0	0		Netherlands	2008	http://www.sciencedirect.com/science/article/pii/S0960982208009561	1	0
CurrentBiol20	1	0	0	0	0	0	0	0	0		Japan	2013	http://www.sciencedirect.com/science/article/pii/S096098221300002X	1	0
CurrentBiol21	1	0	0	0	0	0	0	0	0		USA	2012	http://www.sciencedirect.com/science/article/pii/S096098221200718X	0	0
CurrentBiol22	1	0	0	0	0	0	0	0	0		New Zealand	2012	http://www.sciencedirect.com/science/article/pii/S0960982212009359	0	0
CurrentBiol23	1	0	0	0	0	0	0	0	0		Germany	2012	http://www.sciencedirect.com/science/article/pii/S096098221200574X	0	0
CurrentBiol24	0	0	0	0	1	1	0	0	0	mfmm	Switzerland	2012	http://www.sciencedirect.com/science/article/pii/S0960982212005209	0	0
CurrentBiol25	1	0	0	0	0	0	0	0	0		USA	2012	http://www.sciencedirect.com/science/article/pii/S0960982212005726	1	0
CurrentBiol26	0	0	0	0	1	0	1	0	0	fmf	UK	2012	http://www.sciencedirect.com/science/article/pii/S0960982212003387	0	0
CurrentBiol27	0	1	0	0	0	0	0	0	0		China	2012	http://www.sciencedirect.com/science/article/pii/S0960982212007154	0	0
CurrentBiol28	0	0	0	0	0	0	0	0	0		UK	2012	http://www.sciencedirect.com/science/article/pii/S0960982212008767	1	1
CurrentBiol29	0	0	0	0	1	0	0	1	0	mmm	Japan	2013	http://www.sciencedirect.com/science/article/pii/S0960982213006878	0	0
CurrentBiol3	0	0	0	0	1	0	1	0	0	fmm	USA	2006	http://www.sciencedirect.com/science/article/pii/S0960982206021531	0	0
CurrentBiol30	0	1	0	0	0	0	0	0	0		France	2011	http://www.sciencedirect.com/science/article/pii/S0960982211009638	0	0
CurrentBiol31	1	0	0	0	0	0	0	0	0		Belgium	2011	http://www.sciencedirect.com/science/article/pii/S0960982211000546	1	0
CurrentBiol32	1	0	0	0	0	0	0	0	0		Italy	2011	http://www.sciencedirect.com/science/article/pii/S0960982210017100	1	0
CurrentBiol33	1	0	0	0	0	0	0	0	0		Canada	2010	http://www.sciencedirect.com/science/article/pii/S0960982210007098	0	0
CurrentBiol34	0	0	1	0	0	0	0	0	0		UK	2011	http://www.sciencedirect.com/science/article/pii/S0960982211006543	0	0
CurrentBiol35	0	1	0	0	0	0	0	0	0		USA	2010	http://www.sciencedirect.com/science/article/pii/S0960982210005245	0	0
CurrentBiol36	1	0	0	0	0	0	0	0	0		UK	2010	http://www.sciencedirect.com/science/article/pii/S0960982210001429	1	0
CurrentBiol37	0	1	0	0	0	0	0	0	0		UK	2011	http://www.sciencedirect.com/science/article/pii/S0960982211011390	0	0
CurrentBiol38	0	0	0	1	0	0	0	0	0		Germany	2010	http://www.sciencedirect.com/science/article/pii/S0960982210013618	0	0
CurrentBiol39	0	0	1	0	0	0	0	0	0		UK	2010	http://www.sciencedirect.com/science/article/pii/S0960982210003829	1	0
CurrentBiol4	0	0	1	0	0	0	0	0	0		Switzerland	2002	http://www.sciencedirect.com/science/article/pii/S0960982202007121	0	0
CurrentBiol40	0	0	1	0	0	0	0	0	0		Spain	2011	http://www.sciencedirect.com/science/article/pii/S0960982211003022	1	0
CurrentBiol41	1	0	0	0	0	0	0	0	0		Japan	2010	http://www.sciencedirect.com/science/article/pii/S0960982210007980	0	0
CurrentBiol42	0	1	0	0	0	0	0	0	0		USA	2011	http://www.sciencedirect.com/science/article/pii/S0960982211005884	0	0
CurrentBiol43	0	0	0	1	0	0	0	0	0		USA	2011	http://www.sciencedirect.com/science/article/pii/S0960982211001047	0	0
CurrentBiol44	0	1	0	0	0	0	0	0	0		UK	2011	http://www.sciencedirect.com/science/article/pii/S096098221001599X	1	0
CurrentBiol45	1	0	0	0	0	0	0	0	0		UK	2011	http://www.sciencedirect.com/science/article/pii/S0960982211009717	1	0
CurrentBiol46	1	0	0	0	0	0	0	0	0		USA	2011	http://www.sciencedirect.com/science/article/pii/S0960982211000601	0	0
CurrentBiol47	1	0	0	0	0	0	0	0	0		UK	2010	http://www.sciencedirect.com/science/article/pii/S0960982210000850	1	0
CurrentBiol48	0	1	0	0	0	0	0	0	0		USA	2010	http://www.sciencedirect.com/science/article/pii/S096098220901923X	1	0
CurrentBiol49	0	0	0	0	0	0	0	0	0		USA	2010	https://www.cell.com/current-biology/abstract/S0960-9822(10)00443-4	0	1
CurrentBiol5	1	0	0	0	0	0	0	0	0		Germany	2005	http://www.sciencedirect.com/science/article/pii/S0960982205001090	0	0
CurrentBiol50	0	1	0	0	0	0	0	0	0		USA	2011	http://www.sciencedirect.com/science/article/pii/S0960982211002843	0	0
CurrentBiol51	0	1	0	0	0	0	0	0	0		UK	2010	http://www.sciencedirect.com/science/article/pii/S0960982210009917	1	0
CurrentBiol52	1	0	0	0	0	0	0	0	0		USA	2011	http://www.sciencedirect.com/science/article/pii/S0960982210015861	1	0
CurrentBiol53	1	0	0	0	0	0	0	0	0		Belgium	2011	http://www.sciencedirect.com/science/article/pii/S0960982211003514	0	0
CurrentBiol54	0	1	0	0	0	0	0	0	0		Belgium	2011	http://www.sciencedirect.com/science/article/pii/S0960982211004337	0	0
CurrentBiol55	1	0	0	0	0	0	0	0	0		Austria	2010	http://www.sciencedirect.com/science/article/pii/S0960982210009474	1	0
CurrentBiol56	1	0	0	0	0	0	0	0	0		USA	2010	http://www.sciencedirect.com/science/article/pii/S0960982210010067	0	0
CurrentBiol57	0	1	0	0	0	0	0	0	0		Germany	2010	http://www.sciencedirect.com/science/article/pii/S0960982210011516	1	0
CurrentBiol58	0	0	0	0	1	1	0	0	0	mff	Finland	2011	http://www.sciencedirect.com/science/article/pii/S096098221100491X	1	0
CurrentBiol59	0	0	0	1	0	0	0	0	0		USA	2010	http://www.sciencedirect.com/science/article/pii/S0960982210013412	1	0
CurrentBiol6	0	1	0	0	0	0	0	0	0		USA	2008	http://www.sciencedirect.com/science/article/pii/S0960982208006076	0	0
CurrentBiol60	0	0	0	0	1	0	0	0	1	fff	France	2010	http://www.sciencedirect.com/science/article/pii/S0960982210010195	0	0
CurrentBiol61	0	0	0	1	0	0	0	0	0		USA	2011	http://www.sciencedirect.com/science/article/pii/S0960982211001655	0	0
CurrentBiol62	1	0	0	0	0	0	0	0	0		USA	2010	http://www.sciencedirect.com/science/article/pii/S0960982210009450	0	0
CurrentBiol63	0	1	0	0	0	0	0	0	0		USA	2011	http://www.sciencedirect.com/science/article/pii/S0960982211003472	0	0
CurrentBiol64	1	0	0	0	0	0	0	0	0		USA	2010	http://www.sciencedirect.com/science/article/pii/S0960982210003477	1	0
CurrentBiol65	0	0	1	0	0	0	0	0	0		USA	2011	http://www.sciencedirect.com/science/article/pii/S0960982210017070	0	0
CurrentBiol66	1	0	0	0	0	0	0	0	0		UK	2009	http://www.sciencedirect.com/science/article/pii/S0960982209020557	1	0
CurrentBiol67	0	0	0	1	0	0	0	0	0		France	2010	http://www.sciencedirect.com/science/article/pii/S0960982210008730	1	0
CurrentBiol68	1	0	0	0	0	0	0	0	0		USA	2011	http://www.sciencedirect.com/science/article/pii/S0960982210016003	0	0
CurrentBiol69	0	0	1	0	0	0	0	0	0		Germany	2010	http://www.sciencedirect.com/science/article/pii/S0960982210009905	0	0
CurrentBiol7	1	0	0	0	0	0	0	0	0		USA	2011	http://www.sciencedirect.com/science/article/pii/S0960982211011304	0	0
CurrentBiol70	0	0	0	0	0	0	0	0	0		USA	2011	http://www.sciencedirect.com/science/article/pii/S0960982211003526	0	1
CurrentBiol71	0	0	0	1	0	0	0	0	0		USA	2011	http://www.sciencedirect.com/science/article/pii/S0960982211003903	0	0
CurrentBiol72	0	0	0	0	1	0	1	0	0	ffm	UK	2010	http://www.sciencedirect.com/science/article/pii/S096098221000237X	0	0
CurrentBiol73	0	1	0	0	0	0	0	0	0		Italy	2008	http://www.sciencedirect.com/science/article/pii/S0960982208000651	1	0
CurrentBiol74	1	0	0	0	0	0	0	0	0		USA	2009	http://www.sciencedirect.com/science/article/pii/S0960982208016874	0	0
CurrentBiol75	1	0	0	0	0	0	0	0	0		Netherlands	2008	http://www.sciencedirect.com/science/article/pii/S0960982208006519	0	0
CurrentBiol76	0	1	0	0	0	0	0	0	0		UK	2009	http://www.sciencedirect.com/science/article/pii/S0960982209014092	0	0
CurrentBiol77	0	0	0	0	1	0	1	0	0	ffm	USA	2008	http://www.sciencedirect.com/science/article/pii/S0960982208000171	1	0
CurrentBiol78	1	0	0	0	0	0	0	0	0		France	2009	http://www.sciencedirect.com/science/article/pii/S0960982209008057	0	0
CurrentBiol79	1	0	0	0	0	0	0	0	0		Germany	2009	http://www.sciencedirect.com/science/article/pii/S0960982209006794	1	0
CurrentBiol8	0	1	0	0	0	0	0	0	0		USA	1999	http://www.sciencedirect.com/science/article/pii/S096098220080113X	0	0
CurrentBiol80	1	0	0	0	0	0	0	0	0		Germany	2008	http://www.sciencedirect.com/science/article/pii/S0960982208005939	0	0
CurrentBiol81	0	0	1	0	0	0	0	0	0		Canada	2008	http://www.sciencedirect.com/science/article/pii/S0960982207024359	1	0
CurrentBiol82	0	1	0	0	0	0	0	0	0		Belgium	2009	http://www.sciencedirect.com/science/article/pii/S0960982209011944	1	0
CurrentBiol83	1	0	0	0	0	0	0	0	0		UK	2009	http://www.sciencedirect.com/science/article/pii/S0960982209017047	0	0
CurrentBiol84	1	0	0	0	0	0	0	0	0		USA	2009	http://www.sciencedirect.com/science/article/pii/S096098220901197X	0	0
CurrentBiol85	0	1	0	0	0	0	0	0	0		USA	2008	http://www.sciencedirect.com/science/article/pii/S0960982208002522	1	0
CurrentBiol86	0	0	1	0	0	0	0	0	0		UK	2009	http://www.sciencedirect.com/science/article/pii/S0960982209018442	1	0
CurrentBiol87	0	1	0	0	0	0	0	0	0		USA	2008	http://www.sciencedirect.com/science/article/pii/S0960982208014280	1	0
CurrentBiol88	0	0	0	1	0	0	0	0	0		France	2008	http://www.sciencedirect.com/science/article/pii/S0960982208005253	1	0
CurrentBiol89	0	0	0	1	0	0	0	0	0		USA	2009	http://www.sciencedirect.com/science/article/pii/S0960982209007477	1	0
CurrentBiol9	0	0	0	1	0	0	0	0	0		Germany	2006	http://www.sciencedirect.com/science/article/pii/S0960982206011079	1	0
CurrentBiol90	1	0	0	0	0	0	0	0	0		Spain	2006	http://www.sciencedirect.com/science/article/pii/S0960982206020367	1	0
CurrentBiol91	1	0	0	0	0	0	0	0	0		USA	2007	http://www.sciencedirect.com/science/article/pii/S096098220700930X	0	0
CurrentBiol92	0	1	0	0	0	0	0	0	0		Netherlands	2006	http://www.sciencedirect.com/science/article/pii/S0960982206016095	0	0
CurrentBiol93	1	0	0	0	0	0	0	0	0		Japan	2006	http://www.sciencedirect.com/science/article/pii/S0960982206021543	0	0
CurrentBiol94	0	0	0	1	0	0	0	0	0		USA	2006	http://www.sciencedirect.com/science/article/pii/S0960982206010591	0	0
CurrentBiol95	0	0	1	0	0	0	0	0	0		USA	2007	http://www.sciencedirect.com/science/article/pii/S0960982207012031	1	0
CurrentBiol96	0	0	1	0	0	0	0	0	0		USA	2007	http://www.sciencedirect.com/science/article/pii/S096098220700810X	0	0
CurrentBiol97	1	0	0	0	0	0	0	0	0		Germany	2007	http://www.sciencedirect.com/science/article/pii/S0960982207023342	1	0
CurrentBiol98	1	0	0	0	0	0	0	0	0		USA	2007	http://www.sciencedirect.com/science/article/pii/S0960982206024341	0	0
CurrentBiol99	0	0	1	0	0	0	0	0	0		Canada	2008	http://www.sciencedirect.com/science/article/pii/S0960982207024359	1	0
eLife1	0	1	0	0	0	0	0	0	0		USA	2014	www.ncbi.nlm.nih.gov/pubmed/24986734	0	0
eLife10	0	0	0	0	1	1	0	0	0	mfm	Canada	2015	www.ncbi.nlm.nih.gov/pubmed/26652003	0	0
eLife11	0	0	0	0	1	1	0	0	0	mmfm	USA	2015	www.ncbi.nlm.nih.gov/pubmed/26714111	0	0
eLife12	0	1	0	0	0	0	0	0	0		USA	2016	www.ncbi.nlm.nih.gov/pubmed/26765567	0	0
eLife13	0	1	0	0	0	0	0	0	0		Japan	2015	www.ncbi.nlm.nih.gov/pubmed/26714108	1	0
eLife14	1	0	0	0	0	0	0	0	0		USA	2015	www.ncbi.nlm.nih.gov/pubmed/26633881	0	0
eLife15	1	0	0	0	0	0	0	0	0		Canada	2016	www.ncbi.nlm.nih.gov/pubmed/26760529	0	0
eLife16	0	0	0	1	0	0	0	0	0		USA	2013	www.ncbi.nlm.nih.gov/pubmed/23840930	0	0
eLife17	0	1	0	0	0	0	0	0	0		USA	2015	www.ncbi.nlm.nih.gov/pubmed/26673896	0	0
eLife18	1	0	0	0	0	0	0	0	0		Switzerland	2014	www.ncbi.nlm.nih.gov/pubmed/24929965	0	0
eLife19	0	1	0	0	0	0	0	0	0		China	2015	www.ncbi.nlm.nih.gov/pubmed/26984280	1	0
eLife2	0	0	0	0	1	0	0	1	0	mmm	USA	2016	www.ncbi.nlm.nih.gov/pubmed/26928076	0	0
eLife20	0	0	1	0	0	0	0	0	0		Netherlands	2016	www.ncbi.nlm.nih.gov/pubmed/26824266	1	0
eLife21	0	0	0	1	0	0	0	0	0		Netherlands	2015	www.ncbi.nlm.nih.gov/pubmed/26112828	0	0
eLife22	1	0	0	0	0	0	0	0	0		Hungary	2016	www.ncbi.nlm.nih.gov/pubmed/26880546	0	0
eLife23	1	0	0	0	0	0	0	0	0		Germany	2016	www.ncbi.nlm.nih.gov/pubmed/26943317	0	0
eLife24	0	0	1	0	0	0	0	0	0		Germany	2015	www.ncbi.nlm.nih.gov/pubmed/26670547	0	0
eLife25	0	0	1	0	0	0	0	0	0		USA	2016	www.ncbi.nlm.nih.gov/pubmed/26808831	1	0
eLife26	0	0	0	1	0	0	0	0	0		Japan	2016	www.ncbi.nlm.nih.gov/pubmed/26809474	0	0
eLife27	0	1	0	0	0	0	0	0	0		USA	2016	www.ncbi.nlm.nih.gov/pubmed/26910012	0	0
eLife28	1	0	0	0	0	0	0	0	0		USA	2015	www.ncbi.nlm.nih.gov/pubmed/26468615	0	0
eLife29	0	0	1	0	0	0	0	0	0		USA	2016	www.ncbi.nlm.nih.gov/pubmed/26943778	1	0
eLife3	0	0	0	0	1	0	0	1	0	mmmm	USA	2016	www.ncbi.nlm.nih.gov/pubmed/26928234	0	0
eLife30	1	0	0	0	0	0	0	0	0		Netherlands	2014	www.ncbi.nlm.nih.gov/pubmed/24843004	0	0
eLife31	0	0	1	0	0	0	0	0	0		USA	2016	www.ncbi.nlm.nih.gov/pubmed/26829592	1	0
eLife32	0	1	0	0	0	0	0	0	0		Germany	2016	www.ncbi.nlm.nih.gov/pubmed/26949257	0	0
eLife33	0	1	0	0	0	0	0	0	0		Netherlands	2015	www.ncbi.nlm.nih.gov/pubmed/26422514	1	0
eLife34	0	0	0	0	1	0	1	0	0	fmf	USA	2015	www.ncbi.nlm.nih.gov/pubmed/26682651	0	0
eLife35	1	0	0	0	0	0	0	0	0		USA	2015	www.ncbi.nlm.nih.gov/pubmed/26701910	1	0
eLife36	0	0	0	0	1	0	1	0	0	fmm	Germany	2016	www.ncbi.nlm.nih.gov/pubmed/26814575	0	0
eLife37	1	0	0	0	0	0	0	0	0		Italy	2016	www.ncbi.nlm.nih.gov/pubmed/26952132	1	0
eLife38	1	0	0	0	0	0	0	0	0		Germany	2016	www.ncbi.nlm.nih.gov/pubmed/27003291	0	0
eLife39	0	0	0	0	1	0	0	1	0	mmm	UK	2014	www.ncbi.nlm.nih.gov/pubmed/25385531	0	0
eLife4	0	1	0	0	0	0	0	0	0		USA	2015	www.ncbi.nlm.nih.gov/pubmed/26673079	0	0
eLife40	1	0	0	0	0	0	0	0	0		Korea	2016	www.ncbi.nlm.nih.gov/pubmed/26913956	1	0
eLife41	0	0	1	0	0	0	0	0	0		USA	2016	www.ncbi.nlm.nih.gov/pubmed/26880557	0	0
eLife42	0	0	0	0	1	0	0	1	0	mmm	UK	2016	www.ncbi.nlm.nih.gov/pubmed/27003289	0	0
eLife43	1	0	0	0	0	0	0	0	0		USA	2016	www.ncbi.nlm.nih.gov/pubmed/26943618	0	0
eLife44	0	1	0	0	0	0	0	0	0		France	2013	www.ncbi.nlm.nih.gov/pubmed/23358702	0	0
eLife45	0	0	0	0	1	0	0	1	0	mmm	USA	2016	www.ncbi.nlm.nih.gov/pubmed/26829591	0	0
eLife46	1	0	0	0	0	0	0	0	0		USA	2016	www.ncbi.nlm.nih.gov/pubmed/26894959	0	0
eLife47	0	0	1	0	0	0	0	0	0		Singapore	2016	www.ncbi.nlm.nih.gov/pubmed/26956429	0	0
eLife48	0	0	0	0	1	0	0	1	0	mmm	Japan	2016	www.ncbi.nlm.nih.gov/pubmed/26880554	0	0
eLife49	0	0	1	0	0	0	0	0	0		USA	2016	www.ncbi.nlm.nih.gov/pubmed/26894958	0	0
eLife5	1	0	0	0	0	0	0	0	0		USA	2015	www.ncbi.nlm.nih.gov/pubmed/26312503	0	0
eLife50	1	0	0	0	0	0	0	0	0		USA	2016	www.ncbi.nlm.nih.gov/pubmed/26880553	0	0
eLife51	0	0	0	1	0	0	0	0	0		USA	2015	www.ncbi.nlm.nih.gov/pubmed/26650352	1	0
eLife52	0	0	0	1	0	0	0	0	0		Poland	2016	www.ncbi.nlm.nih.gov/pubmed/26976813	0	0
eLife53	0	0	1	0	0	0	0	0	0		Italy	2016	www.ncbi.nlm.nih.gov/pubmed/26977767	1	0
eLife54	1	0	0	0	0	0	0	0	0		UK	2014	www.ncbi.nlm.nih.gov/pubmed/25217531	0	0
eLife55	0	1	0	0	0	0	0	0	0		USA	2016	www.ncbi.nlm.nih.gov/pubmed/26880555	1	0
eLife56	0	1	0	0	0	0	0	0	0		USA	2016	www.ncbi.nlm.nih.gov/pubmed/26929991	1	0
eLife57	1	0	0	0	0	0	0	0	0		Netherlands	2015	www.ncbi.nlm.nih.gov/pubmed/26052748	0	0
eLife58	1	0	0	0	0	0	0	0	0		USA	2015	www.ncbi.nlm.nih.gov/pubmed/26517879	0	0
eLife59	1	0	0	0	0	0	0	0	0		Italy	2015	www.ncbi.nlm.nih.gov/pubmed/26701908	1	0
eLife6	0	1	0	0	0	0	0	0	0		Germany	2016	www.ncbi.nlm.nih.gov/pubmed/26830460	0	0
eLife60	0	0	0	0	1	1	0	0	0	mfmfmm	Australia	2015	www.ncbi.nlm.nih.gov/pubmed/24336796	0	0
eLife61	0	1	0	0	0	0	0	0	0		USA	2016	www.ncbi.nlm.nih.gov/pubmed/26901440	1	0
eLife62	0	0	0	1	0	0	0	0	0		USA	2015	www.ncbi.nlm.nih.gov/pubmed/26460547	1	0
eLife63	0	0	0	0	1	1	0	0	0	mfm	France	2015	www.ncbi.nlm.nih.gov/pubmed/26653285	0	0
eLife64	0	0	0	0	1	0	1	0	0	f?m	USA	2015	www.ncbi.nlm.nih.gov/pubmed/26575292	0	0
eLife65	0	0	0	1	0	0	0	0	0		USA	2015	www.ncbi.nlm.nih.gov/pubmed/26575289	0	0
eLife66	0	1	0	0	0	0	0	0	0		USA	2013	www.ncbi.nlm.nih.gov/pubmed/23878721	0	0
eLife67	0	0	1	0	0	0	0	0	0		USA	2015	www.ncbi.nlm.nih.gov/pubmed/26709839	0	0
eLife68	0	0	1	0	0	0	0	0	0		USA	2014	www.ncbi.nlm.nih.gov/pubmed/24843026	1	0
eLife69	0	0	1	0	0	0	0	0	0		France	2015	www.ncbi.nlm.nih.gov/pubmed/26154973	0	0
eLife7	1	0	0	0	0	0	0	0	0		Germany	2016	www.ncbi.nlm.nih.gov/pubmed/26840051	0	0
eLife70	1	0	0	0	0	0	0	0	0		USA	2016	www.ncbi.nlm.nih.gov/pubmed/26796534	0	0
eLife71	0	0	0	1	0	0	0	0	0		Switzerland	2014	www.ncbi.nlm.nih.gov/pubmed/24843009	0	0
eLife72	0	0	0	1	0	0	0	0	0		Belgium	2015	www.ncbi.nlm.nih.gov/pubmed/26439007	0	0
eLife73	0	0	0	0	1	0	0	1	0	mmm	UK	2012	www.ncbi.nlm.nih.gov/pubmed/23251783	1	0
eLife74	0	0	0	1	0	0	0	0	0		Israel	2014	www.ncbi.nlm.nih.gov/pubmed/25415239	0	0
eLife75	0	0	0	0	1	0	1	0	0	fmf	USA	2015	www.ncbi.nlm.nih.gov/pubmed/26705699	0	0
eLife76	1	0	0	0	0	0	0	0	0		Ireland	2014	www.ncbi.nlm.nih.gov/pubmed/25024427	0	0
eLife77	0	0	0	0	1	0	1	0	0	ffm	Italy	2016	www.ncbi.nlm.nih.gov/pubmed/26731518	0	0
eLife78	0	1	0	0	0	0	0	0	0		Germany	2014	www.ncbi.nlm.nih.gov/pubmed/25457051	0	0
eLife79	0	1	0	0	0	0	0	0	0		UK	2013	www.ncbi.nlm.nih.gov/pubmed/23898398	0	0
eLife8	0	0	0	0	0	0	0	0	0		USA	2016	www.ncbi.nlm.nih.gov/pubmed/26812546	1	1
eLife80	0	0	0	0	1	0	0	1	0	mmmm	Germany	2015	www.ncbi.nlm.nih.gov/pubmed/26623514	1	0
eLife81	0	0	1	0	0	0	0	0	0		Germany	2016	www.ncbi.nlm.nih.gov/pubmed/26796342	1	0
eLife82	1	0	0	0	0	0	0	0	0		UK	2015	www.ncbi.nlm.nih.gov/pubmed/26357015	0	0
eLife83	1	0	0	0	0	0	0	0	0		Germany	2012	www.ncbi.nlm.nih.gov/pubmed/23110253	0	0
eLife84	0	0	1	0	0	0	0	0	0		USA	2014	www.ncbi.nlm.nih.gov/pubmed/25097249	0	0
eLife85	0	0	0	1	0	0	0	0	0		UK	2015	www.ncbi.nlm.nih.gov/pubmed/25695520	0	0
eLife86	1	0	0	0	0	0	0	0	0		USA	2014	www.ncbi.nlm.nih.gov/pubmed/24497546	0	0
eLife87	0	0	0	0	1	0	1	0	0	fmf	USA	2013	www.ncbi.nlm.nih.gov/pubmed/24015356	0	0
eLife88	0	1	0	0	0	0	0	0	0		USA	2015	www.ncbi.nlm.nih.gov/pubmed/25871848	0	0
eLife89	0	0	0	0	1	1	0	0	0	mfmf	Austria	2015	www.ncbi.nlm.nih.gov/pubmed/25939354	0	0
eLife9	0	0	1	0	0	0	0	0	0		UK	2016	www.ncbi.nlm.nih.gov/pubmed/26878752	1	0
eLife90	0	0	0	0	0	0	0	0	0		USA	2014	www.ncbi.nlm.nih.gov/pubmed/24755290	1	1
JBC1	1	0	0	0	0	0	0	0	0		France	2003	http://www.jbc.org/content/278/1/585.full	0	0
JBC10	0	1	0	0	0	0	0	0	0		Germany	2002	http://www.jbc.org/content/277/23/20847.short	0	0
JBC100	0	1	0	0	0	0	0	0	0		USA	2011	http://www.jbc.org/content/287/1/58.full	1	0
JBC101	0	0	0	0	1	0	0	1	0	mmm	USA	2015	http://www.jbc.org/content/290/36/22155.short	1	0
JBC102	1	0	0	0	0	0	0	0	0		USA	2015	http://www.jbc.org/content/290/48/28857.short	0	0
JBC103	0	1	0	0	0	0	0	0	0		Australia	2014	http://www.jbc.org/content/289/14/9730.short	0	0
JBC104	0	0	0	0	1	1	0	0	0	mmf	USA	2013	http://www.jbc.org/content/289/5/2643.short	0	0
JBC105	0	1	0	0	0	0	0	0	0		USA	2015	http://www.jbc.org/content/early/2015/10/06/jbc.M115.683417.short	0	0
JBC106	1	0	0	0	0	0	0	0	0		France	2015	http://www.jbc.org/content/290/51/30562.short	1	0
JBC107	0	0	0	0	0	0	0	0	0		Korea	2015	http://www.jbc.org/content/290/48/28812.short	1	1
JBC108	0	0	0	0	1	0	0	0	1	fff	USA	2013	http://www.jbc.org/content/288/36/26275.short	0	0
JBC109	0	1	0	0	0	0	0	0	0		USA	2013	http://www.jbc.org/content/288/7/4502.short	1	0
JBC11	1	0	0	0	0	0	0	0	0		USA	2001	http://www.jbc.org/content/276/44/41059.full	0	0
JBC110	0	0	1	0	0	0	0	0	0		USA	2014	http://www.jbc.org/content/290/7/4038.short	1	0
JBC111	0	0	0	0	0	0	0	0	0		USA	2012	http://www.jbc.org/content/288/7/5039.short	0	1
JBC112	1	0	0	0	0	0	0	0	0		Netherlands	2015	http://www.jbc.org/content/290/23/14705.short	1	0
JBC113	0	0	0	0	1	0	0	0	1	fff	Finland	2013	http://www.jbc.org/content/288/8/5973.short	0	0
JBC114	0	0	1	0	0	0	0	0	0		USA	2015	http://www.jbc.org/content/290/42/25710.short	0	0
JBC115	0	1	0	0	0	0	0	0	0		USA	2013	http://www.jbc.org/content/288/24/17051.short	1	0
JBC116	0	0	0	1	0	0	0	0	0		New Zealand	2015	http://www.jbc.org/content/290/15/9896.short	0	0
JBC117	1	0	0	0	0	0	0	0	0		Austria	2015	http://www.jbc.org/content/290/43/26141.short	1	0
JBC118	0	0	0	1	0	0	0	0	0		Denmark	2013	http://www.jbc.org/content/288/26/18834.short	1	0
JBC119	0	0	0	1	0	0	0	0	0		China	2013	http://www.jbc.org/content/288/7/4602.short	1	0
JBC12	0	1	0	0	0	0	0	0	0		Belgium	2002	http://www.jbc.org/content/278/28/25481.full	1	0
JBC120	0	1	0	0	0	0	0	0	0		USA	2014	http://www.jbc.org/content/290/1/284.full	1	0
JBC121	0	1	0	0	0	0	0	0	0		USA	2013	http://www.jbc.org/content/288/43/30904.short	0	0
JBC122	1	0	0	0	0	0	0	0	0		USA	2015	http://www.jbc.org/content/290/37/22612.short	1	0
JBC123	0	0	0	1	0	0	0	0	0		USA	2015	http://www.jbc.org/content/290/52/30658.short	0	0
JBC124	0	0	0	0	1	0	0	1	0	mmm	USA	2014	http://www.jbc.org/content/289/10/6850.full	0	0
JBC125	0	1	0	0	0	0	0	0	0		Germany	2015	http://www.jbc.org/content/291/4/1921.short	0	0
JBC126	0	0	1	0	0	0	0	0	0		UK	2015	http://www.jbc.org/content/290/35/21460.full	0	0
JBC127	1	0	0	0	0	0	0	0	0		USA	2013	http://www.jbc.org/content/288/24/17202.short	1	0
JBC128	1	0	0	0	0	0	0	0	0		USA	2016	http://www.jbc.org/content/291/1/266.short	1	0
JBC129	0	1	0	0	0	0	0	0	0		USA	2015	http://www.jbc.org/content/290/50/29907.short	0	0
JBC13	0	0	0	0	1	0	1	0	0	fmf	USA	1999	http://www.jbc.org/content/274/14/9843.short	0	0
JBC130	0	0	1	0	0	0	0	0	0		Australia	2015	http://www.jbc.org/content/290/51/30204.short	0	0
JBC131	1	0	0	0	0	0	0	0	0		USA	2013	http://www.jbc.org/content/288/25/18439.short	0	0
JBC132	1	0	0	0	0	0	0	0	0		USA	2015	http://www.jbc.org/content/290/6/3803.full	1	0
JBC133	0	1	0	0	0	0	0	0	0		Australia	2013	http://www.jbc.org/content/288/8/5790.short	0	0
JBC134	1	0	0	0	0	0	0	0	0		USA	2013	http://www.jbc.org/content/288/50/35812.short	0	0
JBC135	1	0	0	0	0	0	0	0	0		Canada	2014	http://www.jbc.org/content/289/47/32682.short	0	0
JBC136	0	0	0	0	1	1	0	0	0	mmf	China	2010	http://www.jbc.org/content/285/25/19483.short	1	0
JBC137	1	0	0	0	0	0	0	0	0		China	2011	http://www.jbc.org/content/286/19/17359.short	0	0
JBC138	0	0	0	0	0	0	0	0	0		Japan	2010	http://www.jbc.org/content/285/23/17442.short	1	1
JBC139	0	1	0	0	0	0	0	0	0		Germany	2010	http://www.jbc.org/content/285/10/7838.full	1	0
JBC14	1	0	0	0	0	0	0	0	0		USA	2002	http://www.jbc.org/content/277/17/14838.full	0	0
JBC140	1	0	0	0	0	0	0	0	0		UK	2010	http://www.jbc.org/content/285/22/16782.full	1	0
JBC141	0	0	0	1	0	0	0	0	0		USA	2010	http://www.jbc.org/content/286/2/1429.short	0	0
JBC142	0	0	0	0	1	1	0	0	0	mmf	Norway	2010	http://www.jbc.org/content/285/29/22576.short	1	0
JBC143	1	0	0	0	0	0	0	0	0		USA	2011	http://www.jbc.org/content/286/10/8655.short	1	0
JBC144	0	0	0	1	0	0	0	0	0		USA	2011	http://www.jbc.org/content/286/10/8655.short	0	0
JBC145	0	0	0	0	1	1	0	0	0	mmf	China	2011	http://www.jbc.org/content/286/42/36677.short	0	0
JBC146	0	0	1	0	0	0	0	0	0		USA	2011	http://www.jbc.org/content/286/25/22211.full	0	0
JBC147	0	1	0	0	0	0	0	0	0		USA	2010	http://www.jbc.org/content/285/7/4268.short	1	0
JBC148	0	0	0	0	0	0	0	0	0		China	2010	http://www.jbc.org/content/285/7/4931.short	1	1
JBC149	0	0	0	1	0	0	0	0	0		USA	2010	http://www.jbc.org/content/285/28/21496.short	0	0
JBC15	0	0	1	0	0	0	0	0	0		USA	2004	http://www.jbc.org/content/279/13/12876.short	0	0
JBC150	0	0	0	1	0	0	0	0	0		Austria	2010	http://www.jbc.org/content/285/21/15923.full	1	0
JBC151	1	0	0	0	0	0	0	0	0		USA	2010	http://www.jbc.org/content/285/33/25850.short	1	0
JBC152	0	0	0	0	1	0	0	0	1	fff	USA	2010	http://www.jbc.org/content/285/17/12604.short	1	0
JBC153	0	0	1	0	0	0	0	0	0		China	2010	http://www.jbc.org/content/286/12/10725.short	1	0
JBC154	0	1	0	0	0	0	0	0	0		UK	2010	http://www.jbc.org/content/285/15/11061.full	0	0
JBC155	0	1	0	0	0	0	0	0	0		Belgium	2010	http://www.jbc.org/content/285/26/19910.full	0	0
JBC156	0	0	1	0	0	0	0	0	0		USA	2011	http://www.jbc.org/content/286/15/12820.full	0	0
JBC157	1	0	0	0	0	0	0	0	0		Germany	2010	http://www.jbc.org/content/285/16/12416.short	1	0
JBC158	1	0	0	0	0	0	0	0	0		UK	2010	http://www.jbc.org/content/286/13/11506.short	1	0
JBC159	0	1	0	0	0	0	0	0	0		USA	2012	http://www.jbc.org/content/287/50/42084.short	1	0
JBC16	1	0	0	0	0	0	0	0	0		USA	2004	http://www.jbc.org/content/279/45/46363.full	1	0
JBC160	1	0	0	0	0	0	0	0	0		Finland	2010	http://www.jbc.org/content/285/25/19324.short	1	0
JBC161	1	0	0	0	0	0	0	0	0		China	2010	http://www.jbc.org/content/285/41/31682.short	0	0
JBC162	0	0	0	0	0	0	0	0	0		China	2011	http://www.jbc.org/content/286/29/25556.full	1	1
JBC163	0	0	0	1	0	0	0	0	0		UK	2010	http://www.jbc.org/content/285/27/21092.short	0	0
JBC164	0	0	0	0	0	0	0	0	0		Taiwan	2012	http://www.jbc.org/content/287/40/33116.short	1	1
JBC165	0	1	0	0	0	0	0	0	0		USA	2010	http://www.jbc.org/content/285/12/9292.short	0	0
JBC166	1	0	0	0	0	0	0	0	0		USA	2010	http://www.jbc.org/content/285/16/12454.full	0	0
JBC167	0	0	0	1	0	0	0	0	0		USA	2012	http://www.jbc.org/content/287/15/12455.short	0	0
JBC168	0	1	0	0	0	0	0	0	0		China	2010	http://www.jbc.org/content/285/40/31066.full	1	0
JBC169	0	0	0	1	0	0	0	0	0		USA	2010	http://www.jbc.org/content/285/26/20202.short	1	0
JBC17	1	0	0	0	0	0	0	0	0		Canada	2001	http://www.jbc.org/content/276/51/47771.short	0	0
JBC170	0	0	1	0	0	0	0	0	0		USA	2010	http://www.jbc.org/content/285/19/14330.full	0	0
JBC171	0	1	0	0	0	0	0	0	0		USA	2010	http://www.jbc.org/content/285/23/17869.full	0	0
JBC172	1	0	0	0	0	0	0	0	0		USA	2010	http://www.jbc.org/content/285/17/13032.full	1	0
JBC173	0	1	0	0	0	0	0	0	0		Taiwan	2011	http://www.jbc.org/content/286/23/20558.short	0	0
JBC174	0	0	0	1	0	0	0	0	0		USA	2010	http://www.jbc.org/content/285/10/7633.short	1	0
JBC175	0	0	0	0	0	0	0	0	0		USA	2011	http://www.jbc.org/content/286/1/491.short	1	1
JBC176	0	1	0	0	0	0	0	0	0		UK	2010	http://www.jbc.org/content/285/53/41443.short	1	0
JBC177	0	1	0	0	0	0	0	0	0		USA	2011	http://www.jbc.org/content/286/2/1381.short	1	0
JBC178	0	1	0	0	0	0	0	0	0		USA	2010	http://www.jbc.org/content/285/37/28938.short	1	0
JBC179	0	1	0	0	0	0	0	0	0		USA	2010	http://www.jbc.org/content/285/44/34240.short	1	0
JBC18	0	1	0	0	0	0	0	0	0		USA	2005	http://www.jbc.org/content/280/17/17294.full	1	0
JBC180	0	0	0	0	0	0	0	0	0		China	2010	http://www.jbc.org/content/285/47/36995.full	0	1
JBC181	0	0	0	0	1	1	0	0	0	mfm	USA	2011	http://www.jbc.org/content/286/35/30706.short	0	0
JBC182	1	0	0	0	0	0	0	0	0		USA	2011	http://www.jbc.org/content/286/32/28080.short	0	0
JBC183	0	0	0	1	0	0	0	0	0		Germany	2011	http://www.jbc.org/content/286/26/23388.full	0	0
JBC184	0	0	0	1	0	0	0	0	0		UK	2010	http://www.jbc.org/content/285/32/24381.short	1	0
JBC185	1	0	0	0	0	0	0	0	0		USA	2010	http://www.jbc.org/content/285/44/33959.short	0	0
JBC186	1	0	0	0	0	0	0	0	0		Netherlands	2010	http://www.jbc.org/content/285/34/26081.short	1	0
JBC187	1	0	0	0	0	0	0	0	0		USA	2010	http://www.jbc.org/content/285/51/39888.full	1	0
JBC188	0	0	0	0	0	0	0	0	0		Canada	2010	http://www.jbc.org/content/285/22/16588.short	0	1
JBC189	1	0	0	0	0	0	0	0	0		UK	2008	http://www.jbc.org/content/283/30/20621.short	1	0
JBC19	0	0	0	1	0	0	0	0	0		UK	2001	http://www.jbc.org/content/276/32/30231.short	0	0
JBC190	0	0	1	0	0	0	0	0	0		Japan	2008	http://www.jbc.org/content/283/7/4252.short	1	0
JBC191	1	0	0	0	0	0	0	0	0		USA	2008	http://www.jbc.org/content/283/46/31601.short	0	0
JBC192	0	0	1	0	0	0	0	0	0		Sweden	2008	http://www.jbc.org/content/283/18/11913.short	1	0
JBC193	0	0	0	0	1	0	0	0	1	fff	Spain	2008	http://www.jbc.org/content/283/3/1229.full	1	0
JBC194	0	0	0	0	0	0	0	0	0		Austria	2009	http://www.jbc.org/content/284/13/8421.full	0	1
JBC195	0	0	0	0	1	1	0	0	0	mfm	USA	2008	http://www.jbc.org/content/283/5/2949.full	0	0
JBC196	0	0	0	1	0	0	0	0	0		USA	2009	http://www.jbc.org/content/284/9/5731.short	0	0
JBC197	1	0	0	0	0	0	0	0	0		USA	2008	http://www.jbc.org/content/283/21/14665.full	1	0
JBC198	0	0	0	1	0	0	0	0	0		USA	2008	http://www.jbc.org/content/283/25/17075.full	0	0
JBC199	0	0	0	0	0	0	0	0	0		Japan	2008	http://www.jbc.org/content/283/33/22847.short	1	1
JBC2	1	0	0	0	0	0	0	0	0		USA	1996	http://www.jbc.org/content/271/22/12687.short	0	0
JBC20	1	0	0	0	0	0	0	0	0		USA	2001	http://www.jbc.org/content/276/52/48615.short	0	0
JBC200	0	1	0	0	0	0	0	0	0		USA	2008	http://www.jbc.org/content/283/48/33394.short	1	0
JBC201	0	0	1	0	0	0	0	0	0		USA	2008	http://www.jbc.org/content/283/27/18892.full	1	0
JBC202	1	0	0	0	0	0	0	0	0		USA	2009	http://www.jbc.org/content/284/23/15894.full	1	0
JBC203	0	0	0	0	0	0	0	0	0		USA	2009	http://www.jbc.org/content/284/18/11776.full	1	1
JBC204	1	0	0	0	0	0	0	0	0		USA	2008	http://www.jbc.org/content/283/25/17662.full	0	0
JBC205	0	0	0	0	1	0	0	0	1	fff	USA	2009	http://www.jbc.org/content/284/3/1755.full	0	0
JBC206	0	0	1	0	0	0	0	0	0		USA	2009	http://www.jbc.org/content/284/42/28571.full	1	0
JBC207	1	0	0	0	0	0	0	0	0		USA	2009	http://www.jbc.org/content/284/17/11012.full	1	0
JBC208	0	0	0	1	0	0	0	0	0		Netherlands	2009	http://www.jbc.org/content/284/29/19211.full	0	0
JBC209	0	1	0	0	0	0	0	0	0		Italy	2008	http://www.jbc.org/content/283/39/26694.short	1	0
JBC21	1	0	0	0	0	0	0	0	0		USA	1999	http://www.jbc.org/content/274/9/5649.short	0	0
JBC210	0	1	0	0	0	0	0	0	0		Germany	2008	http://www.jbc.org/content/283/9/5296.short	1	0
JBC211	0	1	0	0	0	0	0	0	0		Austria	2008	http://www.jbc.org/content/283/29/20261.short	0	0
JBC212	1	0	0	0	0	0	0	0	0		USA	2008	http://www.jbc.org/content/283/6/3550.short	1	0
JBC213	0	0	0	0	0	0	0	0	0		China	2009	http://www.jbc.org/content/284/20/13355.full	0	1
JBC214	1	0	0	0	0	0	0	0	0		USA	2008	http://www.jbc.org/content/283/42/28506.short	0	0
JBC215	0	0	1	0	0	0	0	0	0		Spain	2008	http://www.jbc.org/content/283/42/28506.short	0	0
JBC216	0	0	0	1	0	0	0	0	0		USA	2008	http://www.jbc.org/content/283/40/27255.full	0	0
JBC217	0	0	0	0	1	1	0	0	0	mmf	Belgium	2009	http://www.jbc.org/content/284/16/10334.short	1	0
JBC218	1	0	0	0	0	0	0	0	0		Australia	2008	http://www.jbc.org/content/283/41/27598.short	0	0
JBC219	0	0	0	1	0	0	0	0	0		UK	2008	http://www.jbc.org/content/283/33/22557.short	1	0
JBC22	1	0	0	0	0	0	0	0	0		USA	2000	http://www.jbc.org/content/275/13/9102.short	1	0
JBC220	0	0	1	0	0	0	0	0	0		USA	2008	http://www.jbc.org/content/283/2/1008.short	1	0
JBC221	1	0	0	0	0	0	0	0	0		USA	2008	http://www.jbc.org/content/283/14/9187.full	1	0
JBC222	0	0	0	1	0	0	0	0	0		Slovenia	2008	http://www.jbc.org/content/283/27/18665.short	1	0
JBC223	0	0	0	1	0	0	0	0	0		USA	2008	http://www.jbc.org/content/283/20/13578.full	1	0
JBC224	0	0	1	0	0	0	0	0	0		France	2008	http://www.jbc.org/content/283/37/25715.short	0	0
JBC225	0	0	0	0	1	1	0	0	0	mmf	USA	2009	http://www.jbc.org/content/284/42/29180.short	0	0
JBC226	0	0	0	0	1	0	0	1	0	mmm	Germany	2008	http://www.jbc.org/content/283/41/27717.short	0	0
JBC227	0	0	0	0	0	0	0	0	0		USA	2008	http://www.jbc.org/content/283/9/5632.full	0	1
JBC228	1	0	0	0	0	0	0	0	0		USA	2008	http://www.jbc.org/content/283/46/31802.short	0	0
JBC229	1	0	0	0	0	0	0	0	0		Canada	2009	http://www.jbc.org/content/284/2/728.full	1	0
JBC23	0	0	0	1	0	0	0	0	0		USA	1997	http://www.jbc.org/content/272/8/5128.full	1	0
JBC230	0	0	0	0	1	1	0	0	0	mfm	UK	2009	http://www.jbc.org/content/284/40/27281.short	0	0
JBC231	1	0	0	0	0	0	0	0	0		USA	2009	http://www.jbc.org/content/284/30/19945.short	1	0
JBC232	1	0	0	0	0	0	0	0	0		USA	2009	http://www.jbc.org/content/284/44/30016.full	0	0
JBC233	1	0	0	0	0	0	0	0	0		Japan	2008	http://www.jbc.org/content/283/48/33357.full	0	0
JBC234	1	0	0	0	0	0	0	0	0		USA	2008	http://www.jbc.org/content/283/4/2385.full	0	0
JBC235	1	0	0	0	0	0	0	0	0		USA	2011	http://www.jbc.org/content/286/42/36396.short	1	0
JBC236	0	0	0	0	1	0	1	0	0	fmm	Canada	2011	http://www.jbc.org/content/286/27/24300.short	0	0
JBC237	0	0	1	0	0	0	0	0	0		USA	2011	http://www.jbc.org/content/286/30/26277.short	1	0
JBC238	0	0	0	0	1	0	1	0	0	ffm	China	2011	http://www.jbc.org/content/286/18/15918.short	0	0
JBC239	0	0	1	0	0	0	0	0	0		China	2011	http://www.jbc.org/content/286/13/11649.full	0	0
JBC24	0	1	0	0	0	0	0	0	0		USA	2003	http://www.jbc.org/content/278/17/14599.short	0	0
JBC240	0	0	0	1	0	0	0	0	0		USA	2011	http://www.jbc.org/content/286/34/30034.short	1	0
JBC241	0	0	0	1	0	0	0	0	0		USA	2011	http://www.jbc.org/content/286/5/3203.full	1	0
JBC242	0	1	0	0	0	0	0	0	0		UK	2011	http://www.jbc.org/content/286/34/29922.short	0	0
JBC243	1	0	0	0	0	0	0	0	0		UK	2011	http://www.jbc.org/content/286/48/41520.full	1	0
JBC244	0	0	0	0	0	0	0	0	0		USA	2011	http://www.jbc.org/content/286/30/26424.full	0	1
JBC245	1	0	0	0	0	0	0	0	0		USA	2011	http://www.jbc.org/content/286/20/18277.short	0	0
JBC246	1	0	0	0	0	0	0	0	0		USA	2013	http://www.jbc.org/content/288/25/18077.short	1	0
JBC247	0	1	0	0	0	0	0	0	0		USA	2013	http://www.jbc.org/content/288/51/36703.short	0	0
JBC248	1	0	0	0	0	0	0	0	0		USA	2013	http://www.jbc.org/content/288/12/7996.short	1	0
JBC249	0	0	0	0	1	1	0	0	0	mf?	China	2013	http://www.jbc.org/content/288/23/16247.short	0	0
JBC25	1	0	0	0	0	0	0	0	0		USA	1997	http://www.jbc.org/content/272/11/7093.short	1	0
JBC250	1	0	0	0	0	0	0	0	0		USA	2013	http://www.jbc.org/content/289/8/4594.full	1	0
JBC251	0	0	0	0	0	0	0	0	0		USA	2013	http://www.jbc.org/content/288/15/10567.short	0	1
JBC252	0	0	1	0	0	0	0	0	0		UK	2013	http://www.jbc.org/content/288/9/6248.short	1	0
JBC253	1	0	0	0	0	0	0	0	0		USA	2013	http://www.jbc.org/content/288/11/7857.short	0	0
JBC254	0	1	0	0	0	0	0	0	0		UK	2014	http://www.jbc.org/content/289/2/895.short	1	0
JBC255	0	0	1	0	0	0	0	0	0		USA	2013	http://www.jbc.org/content/288/29/21307.short	0	0
JBC256	0	0	0	0	0	0	0	0	0		Japan	2013	http://www.jbc.org/content/288/19/13305.short	0	1
JBC257	0	0	1	0	0	0	0	0	0		USA	2013	http://www.jbc.org/content/288/43/31280.short	0	0
JBC258	0	0	1	0	0	0	0	0	0		USA	2013	http://www.jbc.org/content/288/10/7105.short	1	0
JBC259	0	0	0	1	0	0	0	0	0		Australia	2013	http://www.jbc.org/content/288/3/1907.short	0	0
JBC26	1	0	0	0	0	0	0	0	0		Japan	2006	http://www.jbc.org/content/281/30/21362.full	1	0
JBC260	1	0	0	0	0	0	0	0	0		China	2013	http://www.jbc.org/content/288/14/9583.short	1	0
JBC261	0	0	0	1	0	0	0	0	0		USA	2013	http://www.jbc.org/content/288/41/29714.short	1	0
JBC262	0	0	1	0	0	0	0	0	0		USA	2013	http://www.jbc.org/content/288/26/19116.short	1	0
JBC263	0	0	0	0	1	0	1	0	0	fmm	USA	2013	http://www.jbc.org/content/288/36/26209.short	1	0
JBC264	0	0	0	1	0	0	0	0	0		USA	2014	http://www.jbc.org/content/289/30/20960.full	1	0
JBC265	0	0	0	0	1	0	1	0	0	fmf	China	2013	http://www.jbc.org/content/288/13/9373.short	1	0
JBC266	0	0	0	0	1	0	1	0	0	fmf	USA	2013	http://www.jbc.org/content/289/45/30990.short	0	0
JBC267	0	1	0	0	0	0	0	0	0		USA	2014	http://www.jbc.org/content/288/25/18219.short	0	0
JBC268	0	0	1	0	0	0	0	0	0		Canada	2013	http://www.jbc.org/content/288/12/8279.short	1	0
JBC269	1	0	0	0	0	0	0	0	0		China	2013	http://www.jbc.org/content/288/48/34671.short	1	0
JBC27	0	0	1	0	0	0	0	0	0		Germany	2001	http://www.jbc.org/content/276/17/14110.full	0	0
JBC270	1	0	0	0	0	0	0	0	0		USA	2013	http://www.jbc.org/content/288/25/17954.short	1	0
JBC271	0	0	0	0	1	0	1	0	0	ffmm	USA	2013	http://www.jbc.org/content/288/40/29105.short	0	0
JBC272	0	0	1	0	0	0	0	0	0		Denmark	2013	http://www.jbc.org/content/288/15/10195.short	1	0
JBC273	0	0	0	0	1	0	1	0	0	fmm	USA	2013	http://www.jbc.org/content/288/5/3632.short	0	0
JBC274	0	0	0	1	0	0	0	0	0		USA	2014	http://www.jbc.org/content/289/20/13717.short	1	0
JBC275	0	0	0	0	1	0	0	1	0	mmm	Switzerland	2014	http://www.jbc.org/content/289/32/21856.short	0	0
JBC276	0	1	0	0	0	0	0	0	0		Netherlands	2014	http://www.jbc.org/content/289/16/11421.full	1	0
JBC277	1	0	0	0	0	0	0	0	0		USA	2002	http://www.jbc.org/content/277/1/432.full	1	0
JBC278	1	0	0	0	0	0	0	0	0		Hong Kong	2013	http://www.jbc.org/content/289/1/529.short	1	0
JBC279	0	1	0	0	0	0	0	0	0		USA	2014	http://www.jbc.org/content/289/9/6212.full	0	0
JBC28	0	1	0	0	0	0	0	0	0		USA	2002	http://www.jbc.org/content/277/48/46116.short	0	0
JBC280	1	0	0	0	0	0	0	0	0		Switzerland	2014	http://www.jbc.org/content/289/13/9182.full	1	0
JBC281	0	0	0	1	0	0	0	0	0		USA	2014	http://www.jbc.org/content/289/4/2084.short	0	0
JBC282	0	0	0	0	1	1	0	0	0	mmf	USA	2014	http://www.jbc.org/content/289/16/10999.short	0	0
JBC283	0	0	0	1	0	0	0	0	0		USA	2014	http://www.jbc.org/content/289/5/2801.short	1	0
JBC284	0	1	0	0	0	0	0	0	0		Australia	2014	http://www.jbc.org/content/289/10/6627.full	1	0
JBC285	1	0	0	0	0	0	0	0	0		UK	2014	http://www.jbc.org/content/289/26/18451.short	1	0
JBC286	1	0	0	0	0	0	0	0	0		USA	2014	http://www.jbc.org/content/289/31/21312.short	0	0
JBC287	1	0	0	0	0	0	0	0	0		USA	2014	http://www.jbc.org/content/289/23/16526.full	0	0
JBC288	1	0	0	0	0	0	0	0	0		Germany	2014	http://www.jbc.org/content/289/1/437.short	0	0
JBC289	1	0	0	0	0	0	0	0	0		Germany	2014	http://www.jbc.org/content/289/3/1228.short	0	0
JBC29	0	0	1	0	0	0	0	0	0		UK	2004	http://www.jbc.org/content/279/37/38458.short	1	0
JBC290	0	0	0	1	0	0	0	0	0		USA	2014	http://www.jbc.org/content/289/12/8720.short	0	0
JBC291	1	0	0	0	0	0	0	0	0		USA	2014	http://www.jbc.org/content/289/39/27278.short	1	0
JBC292	1	0	0	0	0	0	0	0	0		USA	2014	http://www.jbc.org/content/289/33/22672.short	0	0
JBC293	0	0	0	1	0	0	0	0	0		China	2014	http://www.jbc.org/content/289/16/11020.short	0	0
JBC294	1	0	0	0	0	0	0	0	0		USA	2014	http://www.jbc.org/content/289/8/5330.short	0	0
JBC295	0	0	0	0	1	1	0	0	0	mmf	USA	2014	http://www.jbc.org/content/289/15/10276.short	0	0
JBC296	0	0	0	0	1	0	0	1	0	mmm	USA	2014	http://www.jbc.org/content/289/18/12566.full	0	0
JBC297	0	0	1	0	0	0	0	0	0		Switzerland	2014	http://www.jbc.org/content/289/20/14392.short	0	0
JBC298	1	0	0	0	0	0	0	0	0		USA	2014	http://www.jbc.org/content/289/23/15987.short	0	0
JBC299	0	0	0	1	0	0	0	0	0		China	2014	http://www.jbc.org/content/289/15/10270.short	1	0
JBC3	0	0	0	1	0	0	0	0	0		USA	2002	http://www.jbc.org/content/278/3/1910.short	1	0
JBC30	1	0	0	0	0	0	0	0	0		USA	2005	http://www.jbc.org/content/280/29/26649.short	0	0
JBC300	0	1	0	0	0	0	0	0	0		Belgium	2014	http://www.jbc.org/content/289/7/4346.short	1	0
JBC31	0	0	1	0	0	0	0	0	0		UK	2004	http://www.jbc.org/content/279/13/12005.short	1	0
JBC32	0	0	0	0	0	0	0	0	0		USA	2004	http://www.jbc.org/content/279/13/12001.short	1	1
JBC33	1	0	0	0	0	0	0	0	0		USA	1999	http://www.jbc.org/content/274/36/25245.short	0	0
JBC34	1	0	0	0	0	0	0	0	0		Netherlands	2006	http://www.jbc.org/content/281/40/29421.short	1	0
JBC35	0	0	1	0	0	0	0	0	0		USA	2000	http://www.jbc.org/content/275/16/12200.short	1	0
JBC36	0	0	0	1	0	0	0	0	0		USA	1995	http://www.jbc.org/content/270/1/308.full	1	0
JBC37	0	0	0	0	1	0	0	0	1	fff	USA	1997	http://www.jbc.org/content/272/10/6653.short	0	0
JBC38	1	0	0	0	0	0	0	0	0		USA	2002	http://www.jbc.org/content/272/10/6653.short	1	0
JBC39	0	0	0	0	0	0	0	0	0		USA	2002	http://www.jbc.org/content/277/23/20336.full	1	1
JBC4	0	0	0	0	1	0	0	1	0	mmm	USA	2004	http://www.jbc.org/content/279/37/38091.full	0	0
JBC40	0	0	0	1	0	0	0	0	0		USA	1996	http://www.jbc.org/content/271/14/8488.short	1	0
JBC41	1	0	0	0	0	0	0	0	0		USA	2004	http://www.jbc.org/content/279/34/35630.short	1	0
JBC42	0	0	0	0	0	0	0	0	0	m?m	Japan	2001	http://www.jbc.org/content/276/44/41245.full	0	1
JBC43	1	0	0	0	0	0	0	0	0		USA	1999	http://www.jbc.org/content/274/31/21926.short	1	0
JBC44	1	0	0	0	0	0	0	0	0		USA	2005	http://www.jbc.org/content/280/5/3217.short	1	0
JBC45	0	0	0	1	0	0	0	0	0		USA	1995	http://www.jbc.org/content/270/47/27995.full	1	0
JBC46	1	0	0	0	0	0	0	0	0		Japan	1999	http://www.jbc.org/content/274/44/31577.full	1	0
JBC47	0	0	0	1	0	0	0	0	0		USA	2002	http://www.jbc.org/content/277/25/22115.short	1	0
JBC48	1	0	0	0	0	0	0	0	0		New Zealand	2002	http://www.jbc.org/content/277/22/19521.short	1	0
JBC49	0	0	0	0	0	0	0	0	0		USA	2005	http://www.jbc.org/content/280/8/7294.full	0	1
JBC5	0	0	0	1	0	0	0	0	0		UK	2002	http://www.jbc.org/content/277/29/26351.full	1	0
JBC50	1	0	0	0	0	0	0	0	0		USA	2001	http://www.jbc.org/content/276/38/35239.short	1	0
JBC51	0	1	0	0	0	0	0	0	0		USA	2005	http://www.jbc.org/content/281/2/951.full	1	0
JBC52	1	0	0	0	0	0	0	0	0		USA	2000	http://www.jbc.org/content/275/12/8657.full	0	0
JBC53	0	0	0	1	0	0	0	0	0		USA	2002	http://www.jbc.org/content/277/22/19811.full	1	0
JBC54	0	0	0	0	0	0	0	0	0		USA	2001	http://www.jbc.org/content/277/11/9219.short	0	1
JBC55	0	1	0	0	0	0	0	0	0		USA	2007	http://www.jbc.org/content/282/4/2450.short	0	0
JBC56	0	0	0	0	0	0	0	0	0		USA	2000	http://www.jbc.org/content/275/21/16251.short	1	1
JBC57	1	0	0	0	0	0	0	0	0		USA	2008	http://www.jbc.org/content/283/45/31079.short	0	0
JBC58	1	0	0	0	0	0	0	0	0		USA	2005	http://www.jbc.org/content/280/20/19883.full	1	0
JBC59	0	0	0	0	0	0	0	0	0		USA	1997	http://www.jbc.org/content/272/45/28187.short	0	1
JBC6	0	1	0	0	0	0	0	0	0		UK	1999	http://www.jbc.org/content/274/8/5053.short	0	0
JBC60	1	0	0	0	0	0	0	0	0		USA	2003	http://www.jbc.org/content/279/2/1304.short	0	0
JBC61	0	0	0	0	0	0	0	0	0		USA	2001	http://www.jbc.org/content/276/45/42077.full	1	1
JBC62	1	0	0	0	0	0	0	0	0		USA	1995	http://www.jbc.org/content/270/29/17148.short	1	0
JBC63	0	1	0	0	0	0	0	0	0		USA	2006	http://www.jbc.org/content/281/30/20661.short	1	0
JBC64	1	0	0	0	0	0	0	0	0		USA	1999	http://www.jbc.org/content/274/8/4497.short	0	0
JBC65	0	0	0	0	1	0	1	0	0	fmm	UK	1997	http://www.jbc.org/content/272/41/25417.full	0	0
JBC66	0	0	1	0	0	0	0	0	0		Italy	2014	http://www.jbc.org/content/289/23/15980.short	1	0
JBC67	1	0	0	0	0	0	0	0	0		USA	2015	http://www.jbc.org/content/290/47/28559.short	0	0
JBC68	0	1	0	0	0	0	0	0	0		USA	2014	http://www.jbc.org/content/289/11/7257.short	0	0
JBC69	0	0	1	0	0	0	0	0	0		UK	2016	http://www.jbc.org/content/early/2016/01/22/jbc.M115.702365.short	1	0
JBC7	1	0	0	0	0	0	0	0	0		USA	2002	http://www.jbc.org/content/277/1/432.full	1	0
JBC70	1	0	0	0	0	0	0	0	0		USA	2014	http://www.jbc.org/content/289/23/16551.short	0	0
JBC71	0	0	0	0	1	0	1	0	0	fmf	USA	2013	http://www.jbc.org/content/289/6/3478.short	0	0
JBC72	0	0	1	0	0	0	0	0	0		Norway	2015	http://www.jbc.org/content/290/35/21365.short	1	0
JBC73	1	0	0	0	0	0	0	0	0		USA	1998	http://www.jbc.org/content/273/9/5412.full	1	0
JBC74	1	0	0	0	0	0	0	0	0		USA	2001	http://www.jbc.org/content/276/52/48615.short	0	0
JBC75	0	0	0	1	0	0	0	0	0		Canada	2015	http://www.jbc.org/content/290/40/24534.short	0	0
JBC76	0	1	0	0	0	0	0	0	0		Germany	2015	http://www.jbc.org/content/290/46/27452.short	0	0
JBC77	0	1	0	0	0	0	0	0	0		USA	2015	http://www.jbc.org/content/290/47/28321.short	0	0
JBC78	0	1	0	0	0	0	0	0	0		Switzerland	2014	http://www.jbc.org/content/289/2/735.short	0	0
JBC79	0	0	0	0	0	0	0	0	0		USA	2013	http://www.jbc.org/content/288/23/16789.short	0	1
JBC8	0	0	1	0	0	0	0	0	0		USA	2002	http://www.jbc.org/content/277/52/50230.full	0	0
JBC80	0	0	0	1	0	0	0	0	0		USA	2014	http://www.jbc.org/content/289/44/30205.short	0	0
JBC81	0	1	0	0	0	0	0	0	0		USA	2015	http://www.jbc.org/content/290/50/29695.short	0	0
JBC82	0	0	0	0	1	1	0	0	0	mmf	UK	2014	http://www.jbc.org/content/289/1/450.short	0	0
JBC83	1	0	0	0	0	0	0	0	0		USA	2015	http://www.jbc.org/content/290/27/16861.short	1	0
JBC84	0	0	0	1	0	0	0	0	0		USA	2012	http://www.jbc.org/content/288/4/2261.short	1	0
JBC85	0	0	0	0	1	1	0	0	0	mmf	USA	2015	http://www.jbc.org/content/290/46/27582.short	0	0
JBC86	0	0	1	0	0	0	0	0	0		Germany	2014	http://www.jbc.org/content/289/8/5320.short	1	0
JBC87	0	0	0	1	0	0	0	0	0		USA	2015	http://www.jbc.org/content/291/5/2389.short	1	0
JBC88	0	0	0	1	0	0	0	0	0		USA	2012	http://www.jbc.org/content/288/3/1448.short	1	0
JBC89	0	1	0	0	0	0	0	0	0		USA	2016	http://www.jbc.org/content/291/3/1115.short	0	0
JBC9	1	0	0	0	0	0	0	0	0		USA	2001	http://www.jbc.org/content/276/28/25651.short	0	0
JBC90	0	0	0	0	1	0	1	0	0	fmm	Austria	2013	http://www.jbc.org/content/288/40/29025.short	0	0
JBC91	0	0	0	0	0	0	0	0	0	m?m	China	2013	http://www.jbc.org/content/288/27/20093.short	0	1
JBC92	0	0	0	0	1	1	0	0	0	mmf	USA	2015	http://www.jbc.org/content/290/50/29794.short	0	0
JBC93	1	0	0	0	0	0	0	0	0		Japan	2013	http://www.jbc.org/content/288/41/29586.short	0	0
JBC94	0	0	0	0	0	0	0	0	0		USA	2014	http://www.jbc.org/content/289/28/19341.short	1	1
JBC95	1	0	0	0	0	0	0	0	0		USA	2013	http://www.jbc.org/content/288/49/35003.short	1	0
JBC96	0	1	0	0	0	0	0	0	0		USA	2013	http://www.jbc.org/content/288/34/24550.short	1	0
JBC97	0	1	0	0	0	0	0	0	0		USA	2015	http://www.jbc.org/content/290/30/18370.short	1	0
JBC98	0	0	0	1	0	0	0	0	0		USA	2015	http://www.jbc.org/content/291/3/1441.short	1	0
JBC99	0	0	0	1	0	0	0	0	0		Switzerland	2013	http://www.jbc.org/content/288/13/8849.short	1	0
JCB1	0	0	0	0	1	0	1	0	0	ffm	UK	2003	www.ncbi.nlm.nih.gov/pubmed/14610053	1	0
JCB10	1	0	0	0	0	0	0	0	0		France	2002	www.ncbi.nlm.nih.gov/pubmed/12473683	1	0
JCB100	1	0	0	0	0	0	0	0	0		USA	2000	www.ncbi.nlm.nih.gov/pubmed/10995436	0	0
JCB101	0	0	0	1	0	0	0	0	0		Germany	2001	www.ncbi.nlm.nih.gov/pubmed/11696559	1	0
JCB11	0	1	0	0	0	0	0	0	0		USA	2004	www.ncbi.nlm.nih.gov/pubmed/14970190	1	0
JCB12	0	1	0	0	0	0	0	0	0		Italy	2004	www.ncbi.nlm.nih.gov/pubmed/15583033	1	0
JCB13	1	0	0	0	0	0	0	0	0		Japan	2003	www.ncbi.nlm.nih.gov/pubmed/14597776	0	0
JCB14	0	0	0	1	0	0	0	0	0		USA	2006	www.ncbi.nlm.nih.gov/pubmed/16966425	0	0
JCB15	0	1	0	0	0	0	0	0	0		Japan	2000	www.ncbi.nlm.nih.gov/pubmed/10995454	0	0
JCB16	0	0	0	0	1	1	0	0	0	mfm	Germany	2006	www.ncbi.nlm.nih.gov/pubmed/17101696	0	0
JCB17	0	0	1	0	0	0	0	0	0		USA	1999	www.ncbi.nlm.nih.gov/pubmed/10087270	1	0
JCB18	0	1	0	0	0	0	0	0	0		USA	2006	www.ncbi.nlm.nih.gov/pubmed/16735575	0	0
JCB19	0	0	1	0	0	0	0	0	0		Italy	2004	www.ncbi.nlm.nih.gov/pubmed/15159417	0	0
JCB2	0	1	0	0	0	0	0	0	0		USA	2001	www.ncbi.nlm.nih.gov/pubmed/11724814	1	0
JCB20	1	0	0	0	0	0	0	0	0		Germany	2002	www.ncbi.nlm.nih.gov/pubmed/11980923	0	0
JCB21	0	0	0	1	0	0	0	0	0		Netherlands	2001	www.ncbi.nlm.nih.gov/pubmed/11581285	1	0
JCB22	0	1	0	0	0	0	0	0	0		USA	2005	www.ncbi.nlm.nih.gov/pubmed/15866888	1	0
JCB23	0	1	0	0	0	0	0	0	0		USA	2002	www.ncbi.nlm.nih.gov/pubmed/12147674	1	0
JCB24	0	1	0	0	0	0	0	0	0		Netherlands	2010	www.ncbi.nlm.nih.gov/pubmed/20584916	1	0
JCB25	1	0	0	0	0	0	0	0	0		USA	2005	www.ncbi.nlm.nih.gov/pubmed/16216928	1	0
JCB26	1	0	0	0	0	0	0	0	0		UK	2006	www.ncbi.nlm.nih.gov/pubmed/16982804	0	0
JCB27	0	1	0	0	0	0	0	0	0		USA	2003	www.ncbi.nlm.nih.gov/pubmed/14610055	1	0
JCB28	0	0	0	1	0	0	0	0	0		Switzerland	2005	www.ncbi.nlm.nih.gov/pubmed/16061697	0	0
JCB29	0	1	0	0	0	0	0	0	0		Austria	2003	www.ncbi.nlm.nih.gov/pubmed/14769860	0	0
JCB3	0	0	1	0	0	0	0	0	0		Germany	2004	www.ncbi.nlm.nih.gov/pubmed/15381687	0	0
JCB30	0	1	0	0	0	0	0	0	0		USA	2003	www.ncbi.nlm.nih.gov/pubmed/12975343	1	0
JCB31	1	0	0	0	0	0	0	0	0		Germany	2006	www.ncbi.nlm.nih.gov/pubmed/16954350	1	0
JCB32	0	0	1	0	0	0	0	0	0		Italy	2008	www.ncbi.nlm.nih.gov/pubmed/18625840	1	0
JCB33	0	1	0	0	0	0	0	0	0		USA	2002	www.ncbi.nlm.nih.gov/pubmed/12403811	1	0
JCB34	0	1	0	0	0	0	0	0	0		USA	2004	www.ncbi.nlm.nih.gov/pubmed/15534001	0	0
JCB35	0	0	1	0	0	0	0	0	0		Italy	2001	www.ncbi.nlm.nih.gov/pubmed/15520231	1	0
JCB36	0	0	0	0	0	0	0	0	0		USA	2003	www.ncbi.nlm.nih.gov/pubmed/14557249	0	1
JCB37	0	0	0	1	0	0	0	0	0		Switzerland	2005	www.ncbi.nlm.nih.gov/pubmed/16247034	1	0
JCB38	0	0	0	1	0	0	0	0	0		USA	2004	www.ncbi.nlm.nih.gov/pubmed/15024028	0	0
JCB39	0	0	1	0	0	0	0	0	0		USA	2003	www.ncbi.nlm.nih.gov/pubmed/12551955	1	0
JCB4	0	0	0	1	0	0	0	0	0		Germany	2003	www.ncbi.nlm.nih.gov/pubmed/12578910	0	0
JCB40	1	0	0	0	0	0	0	0	0		Spain	2001	www.ncbi.nlm.nih.gov/pubmed/11470825	0	0
JCB41	0	1	0	0	0	0	0	0	0		Sweden	2006	www.ncbi.nlm.nih.gov/pubmed/17116748	1	0
JCB42	0	0	0	0	1	1	0	0	0	mfm	Japan	2003	www.ncbi.nlm.nih.gov/pubmed/14676305	0	0
JCB43	1	0	0	0	0	0	0	0	0		Japan	2005	www.ncbi.nlm.nih.gov/pubmed/15753128	1	0
JCB44	1	0	0	0	0	0	0	0	0		France	2002	www.ncbi.nlm.nih.gov/pubmed/11839770	1	0
JCB45	0	0	0	1	0	0	0	0	0		Italy	2003	www.ncbi.nlm.nih.gov/pubmed/12796479	1	0
JCB46	1	0	0	0	0	0	0	0	0		Canada	2007	www.ncbi.nlm.nih.gov/pubmed/17954607	0	0
JCB47	0	1	0	0	0	0	0	0	0		USA	2005	www.ncbi.nlm.nih.gov/pubmed/15353546	0	0
JCB48	0	0	0	1	0	0	0	0	0		USA	2004	www.ncbi.nlm.nih.gov/pubmed/15596544	1	0
JCB49	0	0	0	0	1	0	1	0	0	ffm	USA	2004	www.ncbi.nlm.nih.gov/pubmed/15078904	0	0
JCB5	0	0	0	1	0	0	0	0	0		Japan	2002	www.ncbi.nlm.nih.gov/pubmed/12119361	0	0
JCB50	0	1	0	0	0	0	0	0	0		USA	2001	www.ncbi.nlm.nih.gov/pubmed/11514587	0	0
JCB51	0	0	0	0	1	0	1	0	0	ffm	Norway	2002	www.ncbi.nlm.nih.gov/pubmed/11864992	0	0
JCB52	0	0	0	1	0	0	0	0	0		UK	2004	www.ncbi.nlm.nih.gov/pubmed/15249583	0	0
JCB53	0	0	1	0	0	0	0	0	0		Israel	2002	www.ncbi.nlm.nih.gov/pubmed/12021258	0	0
JCB54	0	0	1	0	0	0	0	0	0		USA	2003	www.ncbi.nlm.nih.gov/pubmed/12810697	1	0
JCB55	1	0	0	0	0	0	0	0	0		Japan	2005	www.ncbi.nlm.nih.gov/pubmed/15998803	1	0
JCB56	1	0	0	0	0	0	0	0	0		USA	2005	www.ncbi.nlm.nih.gov/pubmed/15998802	0	0
JCB57	0	1	0	0	0	0	0	0	0		UK	1999	www.ncbi.nlm.nih.gov/pubmed/10085290	0	0
JCB58	0	0	1	0	0	0	0	0	0		Italy	2003	www.ncbi.nlm.nih.gov/pubmed/12771128	1	0
JCB59	0	0	0	0	1	0	0	1	0	mmmmm	USA	2002	www.ncbi.nlm.nih.gov/pubmed/11956231	0	0
JCB6	0	1	0	0	0	0	0	0	0		USA	2005	www.ncbi.nlm.nih.gov/pubmed/16247023	0	0
JCB60	0	1	0	0	0	0	0	0	0		USA	2002	www.ncbi.nlm.nih.gov/pubmed/11864991	1	0
JCB61	0	1	0	0	0	0	0	0	0		Australia	2004	www.ncbi.nlm.nih.gov/pubmed/15024035	1	0
JCB62	1	0	0	0	0	0	0	0	0		USA	1999	www.ncbi.nlm.nih.gov/pubmed/10579715	0	0
JCB63	0	1	0	0	0	0	0	0	0		USA	2002	www.ncbi.nlm.nih.gov/pubmed/11777936	1	0
JCB64	0	1	0	0	0	0	0	0	0		UK	2002	www.ncbi.nlm.nih.gov/pubmed/11807095	1	0
JCB65	0	0	1	0	0	0	0	0	0		France	2003	www.ncbi.nlm.nih.gov/pubmed/14662751	1	0
JCB66	0	1	0	0	0	0	0	0	0		Canada	2008	www.ncbi.nlm.nih.gov/pubmed/18283114	0	0
JCB67	0	0	0	0	1	1	0	0	0	mfm	Italy	2006	www.ncbi.nlm.nih.gov/pubmed/17178908	0	0
JCB68	1	0	0	0	0	0	0	0	0		USA	2011	www.ncbi.nlm.nih.gov/pubmed/22123859	1	0
JCB69	0	1	0	0	0	0	0	0	0		USA	2003	www.ncbi.nlm.nih.gov/pubmed/12732615	0	0
JCB7	1	0	0	0	0	0	0	0	0		Japan	2001	www.ncbi.nlm.nih.gov/pubmed/11714729	0	0
JCB70	0	0	0	1	0	0	0	0	0		Germany	2001	www.ncbi.nlm.nih.gov/pubmed/11706054	0	0
JCB71	0	1	0	0	0	0	0	0	0		USA	1999	www.ncbi.nlm.nih.gov/pubmed/10579713	1	0
JCB72	0	0	0	0	0	0	0	0	0		UK	2007	www.ncbi.nlm.nih.gov/pubmed/17210950	1	1
JCB73	0	1	0	0	0	0	0	0	0		USA	2001	www.ncbi.nlm.nih.gov/pubmed/11739403	1	0
JCB74	1	0	0	0	0	0	0	0	0		Canada	2007	www.ncbi.nlm.nih.gov/pubmed/19398762	0	0
JCB75	0	0	1	0	0	0	0	0	0		Australia	2003	www.ncbi.nlm.nih.gov/pubmed/12963706	1	0
JCB76	0	1	0	0	0	0	0	0	0		USA	2004	www.ncbi.nlm.nih.gov/pubmed/15611339	0	0
JCB77	1	0	0	0	0	0	0	0	0		Sweden	2006	www.ncbi.nlm.nih.gov/pubmed/16606690	1	0
JCB78	1	0	0	0	0	0	0	0	0		Canada	2001	www.ncbi.nlm.nih.gov/pubmed/11591730	0	0
JCB79	0	0	0	1	0	0	0	0	0		Germany	2006	www.ncbi.nlm.nih.gov/pubmed/16520383	0	0
JCB8	0	1	0	0	0	0	0	0	0		USA	2002	www.ncbi.nlm.nih.gov/pubmed/11815634	1	0
JCB80	0	0	0	1	0	0	0	0	0		Switzerland	2006	www.ncbi.nlm.nih.gov/pubmed/17158956	0	0
JCB81	0	0	1	0	0	0	0	0	0		USA	2010	www.ncbi.nlm.nih.gov/pubmed/20956378	1	0
JCB82	0	0	0	1	0	0	0	0	0		Belgium	2008	www.ncbi.nlm.nih.gov/pubmed/19786578	0	0
JCB83	0	1	0	0	0	0	0	0	0		USA	1997	www.ncbi.nlm.nih.gov/pubmed/9024701	0	0
JCB84	1	0	0	0	0	0	0	0	0		USA	1997	www.ncbi.nlm.nih.gov/pubmed/17785518	1	0
JCB85	0	0	1	0	0	0	0	0	0		Italy	2000	www.ncbi.nlm.nih.gov/pubmed/11038178	1	0
JCB86	0	0	0	0	1	0	0	1	0	mmm	France	2006	www.ncbi.nlm.nih.gov/pubmed/16908669	0	0
JCB87	0	0	0	0	1	0	1	0	0	ffm	Germany	2002	www.ncbi.nlm.nih.gov/pubmed/12011109	0	0
JCB88	0	1	0	0	0	0	0	0	0		Sweden	2003	www.ncbi.nlm.nih.gov/pubmed/14638857	1	0
JCB89	0	0	0	1	0	0	0	0	0		Germany	2002	www.ncbi.nlm.nih.gov/pubmed/12446740	1	0
JCB9	0	0	0	1	0	0	0	0	0		USA	2006	www.ncbi.nlm.nih.gov/pubmed/16567499	1	0
JCB90	0	0	1	0	0	0	0	0	0		China	2004	www.ncbi.nlm.nih.gov/pubmed/14970193	1	0
JCB91	0	0	0	0	1	1	0	0	0	mfm	Germany	2003	www.ncbi.nlm.nih.gov/pubmed/14568994	1	0
JCB92	1	0	0	0	0	0	0	0	0		USA	2006	www.ncbi.nlm.nih.gov/pubmed/16717128	0	0
JCB93	0	1	0	0	0	0	0	0	0		USA	2006	www.ncbi.nlm.nih.gov/pubmed/16533949	1	0
JCB94	0	1	0	0	0	0	0	0	0		USA	2006	www.ncbi.nlm.nih.gov/pubmed/16418530	0	0
JCB95	1	0	0	0	0	0	0	0	0		USA	2001	www.ncbi.nlm.nih.gov/pubmed/11481344	1	0
JCB96	0	1	0	0	0	0	0	0	0		USA	2002	www.ncbi.nlm.nih.gov/pubmed/11927608	0	0
JCB97	0	1	0	0	0	0	0	0	0		USA	2004	www.ncbi.nlm.nih.gov/pubmed/15611335	1	0
JCB98	0	1	0	0	0	0	0	0	0		USA	1998	www.ncbi.nlm.nih.gov/pubmed/9566976	0	0
JCB99	0	0	0	0	0	0	0	0	0		UK	2002	www.ncbi.nlm.nih.gov/pubmed/12473691	0	1
JCI1	0	0	1	0	0	0	0	0	0		USA	2001	www.ncbi.nlm.nih.gov/pubmed/11390421	1	0
JCI10	0	0	0	1	0	0	0	0	0		UK	2009	www.ncbi.nlm.nih.gov/pubmed/19920355	0	0
JCI100	1	0	0	0	0	0	0	0	0		Spain	2008	www.ncbi.nlm.nih.gov/pubmed/18654667	0	0
JCI101	1	0	0	0	0	0	0	0	0		USA	2010	www.ncbi.nlm.nih.gov/pubmed/20551513	1	0
JCI102	0	0	0	0	0	0	0	0	0		USA	2007	www.ncbi.nlm.nih.gov/pubmed/17404621	0	1
JCI103	1	0	0	0	0	0	0	0	0		USA	2009	www.ncbi.nlm.nih.gov/pubmed/19729833	0	0
JCI104	1	0	0	0	0	0	0	0	0		USA	1998	www.ncbi.nlm.nih.gov/pubmed/9616228	0	0
JCI105	0	0	0	0	0	0	0	0	0	m?m	USA	2000	www.ncbi.nlm.nih.gov/pubmed/10675357	1	1
JCI106	0	1	0	0	0	0	0	0	0		USA	2008	www.ncbi.nlm.nih.gov/pubmed/18725988	1	0
JCI107	0	0	0	1	0	0	0	0	0		USA	2004	www.ncbi.nlm.nih.gov/pubmed/15067321	0	0
JCI108	0	0	0	1	0	0	0	0	0		USA	2012	www.ncbi.nlm.nih.gov/pubmed/22546853	1	0
JCI109	0	0	0	1	0	0	0	0	0		USA	2002	www.ncbi.nlm.nih.gov/pubmed/12163453	1	0
JCI11	0	0	1	0	0	0	0	0	0		Singapore	2010	www.ncbi.nlm.nih.gov/pubmed/20501944	0	0
JCI110	1	0	0	0	0	0	0	0	0		USA	2004	www.ncbi.nlm.nih.gov/pubmed/15146247	1	0
JCI111	0	0	0	1	0	0	0	0	0		Germany	1998	www.ncbi.nlm.nih.gov/pubmed/9421464	1	0
JCI112	0	0	0	0	1	0	0	1	0	mmm	China	2013	www.ncbi.nlm.nih.gov/pubmed/23321675	0	0
JCI113	0	1	0	0	0	0	0	0	0		USA	2001	www.ncbi.nlm.nih.gov/pubmed/11714745	1	0
JCI114	0	0	0	0	0	0	0	0	0		Australia	2014	www.ncbi.nlm.nih.gov/pubmed/26595810	1	1
JCI115	0	0	0	1	0	0	0	0	0		USA	2011	www.ncbi.nlm.nih.gov/pubmed/22133873	0	0
JCI116	1	0	0	0	0	0	0	0	0		USA	1999	www.ncbi.nlm.nih.gov/pubmed/10359563	0	0
JCI117	1	0	0	0	0	0	0	0	0		USA	2001	www.ncbi.nlm.nih.gov/pubmed/12021246	0	0
JCI118	0	0	0	0	1	1	0	0	0	mfm	Germany	2003	www.ncbi.nlm.nih.gov/pubmed/14679186	1	0
JCI119	0	0	0	1	0	0	0	0	0		UCLA	2004	www.ncbi.nlm.nih.gov/pubmed/15124018	1	0
JCI12	0	0	1	0	0	0	0	0	0		Italy	2010	www.ncbi.nlm.nih.gov/pubmed/20664172	0	0
JCI120	0	0	0	0	1	0	0	1	0	mmm	USA	1995	www.ncbi.nlm.nih.gov/pubmed/7560097	0	0
JCI121	0	1	0	0	0	0	0	0	0		USA	1995	www.ncbi.nlm.nih.gov/pubmed/7593635	0	0
JCI13	1	0	0	0	0	0	0	0	0		USA	2012	www.ncbi.nlm.nih.gov/pubmed/22797305	1	0
JCI14	0	0	1	0	0	0	0	0	0		USA	2011	www.ncbi.nlm.nih.gov/pubmed/21670497	1	0
JCI15	0	0	0	0	1	0	0	1	0	mmm	USA	2012	www.ncbi.nlm.nih.gov/pubmed/22797301	0	0
JCI16	0	0	0	1	0	0	0	0	0		Germany	2012	www.ncbi.nlm.nih.gov/pubmed/22505457	0	0
JCI17	0	0	0	1	0	0	0	0	0		USA	2010	www.ncbi.nlm.nih.gov/pubmed/20739754	1	0
JCI18	0	1	0	0	0	0	0	0	0		Germany	2009	www.ncbi.nlm.nih.gov/pubmed/19690389	0	0
JCI19	0	0	0	0	1	0	1	0	0	fmf	China	2009	www.ncbi.nlm.nih.gov/pubmed/19884659	0	0
JCI2	1	0	0	0	0	0	0	0	0		USA	2011	www.ncbi.nlm.nih.gov/pubmed/21364278	0	0
JCI20	0	0	0	1	0	0	0	0	0		Isral	2002	www.ncbi.nlm.nih.gov/pubmed/11956233	1	0
JCI21	0	0	0	0	0	0	0	0	0		USA	2000	www.ncbi.nlm.nih.gov/pubmed/11120755	1	1
JCI22	0	1	0	0	0	0	0	0	0		USA	2009	www.ncbi.nlm.nih.gov/pubmed/19855130	0	0
JCI23	0	0	0	0	1	1	0	0	0	mmmf	Taiwan	2012	www.ncbi.nlm.nih.gov/pubmed/22820290	0	0
JCI24	1	0	0	0	0	0	0	0	0		UK	1998	www.ncbi.nlm.nih.gov/pubmed/9769329	0	0
JCI25	1	0	0	0	0	0	0	0	0		USA	2011	www.ncbi.nlm.nih.gov/pubmed/21804190	1	0
JCI26	0	0	0	0	1	0	0	1	0	mmm	USA	2011	www.ncbi.nlm.nih.gov/pubmed/21701069	0	0
JCI27	0	0	0	1	0	0	0	0	0		Canada	2012	www.ncbi.nlm.nih.gov/pubmed/22269323	0	0
JCI28	0	0	0	0	1	0	1	0	0	fmmf	USA	2012	www.ncbi.nlm.nih.gov/pubmed/22922259	1	0
JCI29	0	0	1	0	0	0	0	0	0		USA	2011	www.ncbi.nlm.nih.gov/pubmed/21157039	0	0
JCI3	0	0	0	0	1	1	0	0	0	mff	USA	2006	www.ncbi.nlm.nih.gov/pubmed/16670770	0	0
JCI30	0	1	0	0	0	0	0	0	0		USA	2004	www.ncbi.nlm.nih.gov/pubmed/15067324	0	0
JCI31	0	0	0	1	0	0	0	0	0		Switzerland	2010	www.ncbi.nlm.nih.gov/pubmed/20200450	1	0
JCI32	0	1	0	0	0	0	0	0	0		Netherlands	2012	www.ncbi.nlm.nih.gov/pubmed/22156198	0	0
JCI33	0	0	0	0	1	1	0	0	0	mmf	USA	2007	www.ncbi.nlm.nih.gov/pubmed/17332893	0	0
JCI34	0	0	0	0	1	0	1	0	0	fmmf	France	2010	www.ncbi.nlm.nih.gov/pubmed/20093776	1	0
JCI35	0	0	0	0	1	1	0	0	0	mmf	Switzerland	2012	www.ncbi.nlm.nih.gov/pubmed/22546855	0	0
JCI36	0	1	0	0	0	0	0	0	0		Netherlands	2012	www.ncbi.nlm.nih.gov/pubmed/22156198	0	0
JCI37	0	0	0	0	1	0	1	0	0	fmmf	USA	2007	www.ncbi.nlm.nih.gov/pubmed/17332893	0	0
JCI38	0	0	0	0	1	0	1	0	0	fmff	USA	2009	www.ncbi.nlm.nih.gov/pubmed/19741298	0	0
JCI39	1	0	0	0	0	0	0	0	0		USA	2013	www.ncbi.nlm.nih.gov/pubmed/23999442	1	0
JCI4	1	0	0	0	0	0	0	0	0		UK	2010	www.ncbi.nlm.nih.gov/pubmed/20739751	0	0
JCI40	1	0	0	0	0	0	0	0	0		USA	2001	www.ncbi.nlm.nih.gov/pubmed/11748271	0	0
JCI41	0	1	0	0	0	0	0	0	0		USA	2010	www.ncbi.nlm.nih.gov/pubmed/20972335	1	0
JCI42	0	0	0	0	0	0	0	0	0		USA	2001	www.ncbi.nlm.nih.gov/pubmed/11413167	1	1
JCI43	0	0	0	0	1	0	0	1	0	mmm	USA	2005	www.ncbi.nlm.nih.gov/pubmed/16138190	0	0
JCI44	0	1	0	0	0	0	0	0	0		Austria	2002	www.ncbi.nlm.nih.gov/pubmed/12438440	0	0
JCI45	0	0	1	0	0	0	0	0	0		USA	2002	www.ncbi.nlm.nih.gov/pubmed/12189240	1	0
JCI46	0	1	0	0	0	0	0	0	0		USA	2010	www.ncbi.nlm.nih.gov/pubmed/20890047	1	0
JCI47	1	0	0	0	0	0	0	0	0		USA	2011	www.ncbi.nlm.nih.gov/pubmed/21393864	0	0
JCI48	0	0	0	1	0	0	0	0	0		UK	1999	www.ncbi.nlm.nih.gov/pubmed/10525043	1	0
JCI49	0	1	0	0	0	0	0	0	0		USA	2001	www.ncbi.nlm.nih.gov/pubmed/11238563	0	0
JCI5	1	0	0	0	0	0	0	0	0		USA	2001	www.ncbi.nlm.nih.gov/pubmed/11489933	0	0
JCI50	0	0	0	0	1	1	0	0	0	mff	USA	1997	www.ncbi.nlm.nih.gov/pubmed/9399962	1	0
JCI51	0	0	1	0	0	0	0	0	0		Brazil	2012	www.ncbi.nlm.nih.gov/pubmed/22476196	1	0
JCI52	1	0	0	0	0	0	0	0	0		Germany	2010	www.ncbi.nlm.nih.gov/pubmed/20200449	1	0
JCI53	0	1	0	0	0	0	0	0	0		UK	2009	www.ncbi.nlm.nih.gov/pubmed/19652365	0	0
JCI54	1	0	0	0	0	0	0	0	0		Germany	2009	www.ncbi.nlm.nih.gov/pubmed/19809157	1	0
JCI55	1	0	0	0	0	0	0	0	0		USA	2011	www.ncbi.nlm.nih.gov/pubmed/21633166	0	0
JCI56	0	0	0	1	0	0	0	0	0		Netherlands	2012	www.ncbi.nlm.nih.gov/pubmed/22232210	0	0
JCI57	0	0	0	0	1	1	0	0	0	mff	USA	2011	www.ncbi.nlm.nih.gov/pubmed/21383503	1	0
JCI58	0	0	0	0	1	1	0	0	0	mmf	France	2010	www.ncbi.nlm.nih.gov/pubmed/20335662	1	0
JCI59	1	0	0	0	0	0	0	0	0		USA	2005	www.ncbi.nlm.nih.gov/pubmed/16276421	1	0
JCI6	0	0	0	1	0	0	0	0	0		USA	2003	www.ncbi.nlm.nih.gov/pubmed/14679177	0	0
JCI60	1	0	0	0	0	0	0	0	0		USA	2008	www.ncbi.nlm.nih.gov/pubmed/18497886	0	0
JCI61	1	0	0	0	0	0	0	0	0		USA	2010	www.ncbi.nlm.nih.gov/pubmed/20664173	1	0
JCI62	0	0	0	0	1	1	0	0	0	mf?	Korea	2011	www.ncbi.nlm.nih.gov/pubmed/21576821	0	0
JCI63	1	0	0	0	0	0	0	0	0		Sweeden	1997	www.ncbi.nlm.nih.gov/pubmed/9329975	1	0
JCI64	0	0	1	0	0	0	0	0	0		Belgium	2005	www.ncbi.nlm.nih.gov/pubmed/16075063	1	0
JCI65	1	0	0	0	0	0	0	0	0		UK	2002	www.ncbi.nlm.nih.gov/pubmed/12393845	1	0
JCI66	1	0	0	0	0	0	0	0	0		USA	2010	www.ncbi.nlm.nih.gov/pubmed/21670502	1	0
JCI67	0	1	0	0	0	0	0	0	0		USA	2010	www.ncbi.nlm.nih.gov/pubmed/20978353	1	0
JCI68	1	0	0	0	0	0	0	0	0		Netherlands	2006	www.ncbi.nlm.nih.gov/pubmed/16710478	0	0
JCI69	1	0	0	0	0	0	0	0	0		UK	2009	www.ncbi.nlm.nih.gov/pubmed/19188681	1	0
JCI7	1	0	0	0	0	0	0	0	0		UK	2010	www.ncbi.nlm.nih.gov/pubmed/20389023	1	0
JCI70	0	0	0	1	0	0	0	0	0		Canada	2011	www.ncbi.nlm.nih.gov/pubmed/22080866	1	0
JCI71	0	0	0	0	1	1	0	0	0	mfm	USA	2011	www.ncbi.nlm.nih.gov/pubmed/21206091	0	0
JCI72	0	0	0	1	0	0	0	0	0		USA	2003	www.ncbi.nlm.nih.gov/pubmed/12782671	0	0
JCI73	0	0	0	0	1	1	0	0	0	mff	USA	2009	www.ncbi.nlm.nih.gov/pubmed/19603549	1	0
JCI74	1	0	0	0	0	0	0	0	0		USA	2011	www.ncbi.nlm.nih.gov/pubmed/21701068	1	0
JCI75	0	0	0	0	1	0	1	0	0	fmf	France	2003	www.ncbi.nlm.nih.gov/pubmed/12925695	0	0
JCI76	1	0	0	0	0	0	0	0	0		Israel	2001	www.ncbi.nlm.nih.gov/pubmed/11489934	1	0
JCI77	1	0	0	0	0	0	0	0	0		USA	2009	www.ncbi.nlm.nih.gov/pubmed/19959874	1	0
JCI78	1	0	0	0	0	0	0	0	0		USA	2000	www.ncbi.nlm.nih.gov/pubmed/10953023	1	0
JCI79	0	0	1	0	0	0	0	0	0		France	2010	www.ncbi.nlm.nih.gov/pubmed/20440074	0	0
JCI8	0	0	0	1	0	0	0	0	0		Switzerland	2010	www.ncbi.nlm.nih.gov/pubmed/20160349	1	0
JCI80	0	1	0	0	0	0	0	0	0		Netherlands	2000	www.ncbi.nlm.nih.gov/pubmed/10675353	0	0
JCI81	1	0	0	0	0	0	0	0	0		USA	2009	www.ncbi.nlm.nih.gov/pubmed/19726872	0	0
JCI82	1	0	0	0	0	0	0	0	0		USA	2009	www.ncbi.nlm.nih.gov/pubmed/20407211	1	0
JCI83	0	1	0	0	0	0	0	0	0		USA	2000	www.ncbi.nlm.nih.gov/pubmed/10862798	1	0
JCI84	0	0	0	0	1	1	0	0	0	mmf	Germany	2009	www.ncbi.nlm.nih.gov/pubmed/19726882	0	0
JCI85	1	0	0	0	0	0	0	0	0		UK	1995	www.ncbi.nlm.nih.gov/pubmed/7635961	1	0
JCI86	0	1	0	0	0	0	0	0	0		New Zealand	2003	www.ncbi.nlm.nih.gov/pubmed/12840063	0	0
JCI87	1	0	0	0	0	0	0	0	0		UK	2003	www.ncbi.nlm.nih.gov/pubmed/14597761	0	0
JCI88	1	0	0	0	0	0	0	0	0		Japan	2009	www.ncbi.nlm.nih.gov/pubmed/20179354	0	0
JCI89	1	0	0	0	0	0	0	0	0		USA	2009	www.ncbi.nlm.nih.gov/pubmed/19487814	0	0
JCI9	0	0	0	0	0	0	0	0	0	mmmmm?m	USA	2012	www.ncbi.nlm.nih.gov/pubmed/22820288	1	1
JCI90	1	0	0	0	0	0	0	0	0		USA	2009	www.ncbi.nlm.nih.gov/pubmed/19809159	0	0
JCI91	1	0	0	0	0	0	0	0	0		France	1998	www.ncbi.nlm.nih.gov/pubmed/9664073	1	0
JCI92	0	0	0	0	1	0	0	1	0	mmm	USA	2011	www.ncbi.nlm.nih.gov/pubmed/21985788	0	0
JCI93	1	0	0	0	0	0	0	0	0		USA	2012	www.ncbi.nlm.nih.gov/pubmed/22476197	1	0
JCI94	1	0	0	0	0	0	0	0	0		China	2010	www.ncbi.nlm.nih.gov/pubmed/20335661	0	0
JCI95	0	0	1	0	0	0	0	0	0		USA	2005	www.ncbi.nlm.nih.gov/pubmed/16224540	1	0
JCI96	0	0	0	1	0	0	0	0	0		Japan	2012	www.ncbi.nlm.nih.gov/pubmed/22684102	1	0
JCI97	0	1	0	0	0	0	0	0	0		USA	1996	www.ncbi.nlm.nih.gov/pubmed/8823309	0	0
JCI98	0	1	0	0	0	0	0	0	0		USA	2000	www.ncbi.nlm.nih.gov/pubmed/11067861	0	0
JCI99	0	0	1	0	0	0	0	0	0		Germany	2002	www.ncbi.nlm.nih.gov/pubmed/12488432	1	0
JEM1	1	0	0	0	0	0	0	0	0		UK	2002	www.ncbi.nlm.nih.gov/pubmed/12163569	1	0
JEM10	0	1	0	0	0	0	0	0	0		Japan	2005	www.ncbi.nlm.nih.gov/pubmed/15630134	1	0
JEM100	0	0	0	0	1	0	1	0	0	fmm	USA	2005	www.ncbi.nlm.nih.gov/pubmed/16230473	0	0
JEM101	0	0	0	0	1	0	1	0	0	ffm	France	2016	www.ncbi.nlm.nih.gov/pubmed/27821549	0	0
JEM102	1	0	0	0	0	0	0	0	0		Israel	2016	www.ncbi.nlm.nih.gov/pubmed/27697834	1	0
JEM103	0	0	1	0	0	0	0	0	0		UK	2016	www.ncbi.nlm.nih.gov/pubmed/27810922	0	0
JEM104	1	0	0	0	0	0	0	0	0		USA	2016	www.ncbi.nlm.nih.gov/pubmed/27670590	0	0
JEM105	0	0	1	0	0	0	0	0	0		Germany	2016	www.ncbi.nlm.nih.gov/pubmed/27573814	0	0
JEM106	0	0	1	0	0	0	0	0	0		USA	2016	www.ncbi.nlm.nih.gov/pubmed/27811054	0	0
JEM107	0	0	0	1	0	0	0	0	0		USA	2016	www.ncbi.nlm.nih.gov/pubmed/27503072	1	0
JEM108	0	0	0	1	0	0	0	0	0		USA	2016	www.ncbi.nlm.nih.gov/pubmed/27069114	0	0
JEM109	0	0	0	0	1	0	1	0	0	fmf	USA	2016	www.ncbi.nlm.nih.gov/pubmed/27799623	0	0
JEM11	0	1	0	0	0	0	0	0	0		USA	2000	www.ncbi.nlm.nih.gov/pubmed/10727468	0	0
JEM110	0	0	0	1	0	0	0	0	0		China	2016	www.ncbi.nlm.nih.gov/pubmed/27114610	0	0
JEM111	0	1	0	0	0	0	0	0	0		France	2016	www.ncbi.nlm.nih.gov/pubmed/27647348	0	0
JEM112	1	0	0	0	0	0	0	0	0		USA	2016	www.ncbi.nlm.nih.gov/pubmed/27810923	0	0
JEM113	1	0	0	0	0	0	0	0	0		UK	2016	www.ncbi.nlm.nih.gov/pubmed/27162138	1	0
JEM114	1	0	0	0	0	0	0	0	0		Belgium	2016	www.ncbi.nlm.nih.gov/pubmed/27551157	1	0
JEM115	1	0	0	0	0	0	0	0	0		USA	2016	www.ncbi.nlm.nih.gov/pubmed/26880577	0	0
JEM116	0	1	0	0	0	0	0	0	0		USA	2016	www.ncbi.nlm.nih.gov/pubmed/26880576	0	0
JEM117	0	0	0	1	0	0	0	0	0		Switzerland	2016	www.ncbi.nlm.nih.gov/pubmed/27377586	1	0
JEM118	0	0	0	0	1	0	0	1	0	mmm	USA	2016	www.ncbi.nlm.nih.gov/pubmed/27091843	0	0
JEM119	0	0	0	0	0	0	0	0	0		France	2016	www.ncbi.nlm.nih.gov/pubmed/27503074	0	1
JEM12	0	0	0	1	0	0	0	0	0		Italy	2004	www.ncbi.nlm.nih.gov/pubmed/15289500	1	0
JEM120	0	0	0	0	1	0	0	0	1	fff	China	2016	www.ncbi.nlm.nih.gov/pubmed/27670594	1	0
JEM121	0	0	1	0	0	0	0	0	0		Switzerland	2016	www.ncbi.nlm.nih.gov/pubmed/27799622	0	0
JEM122	0	0	0	1	0	0	0	0	0		Austria	2016	www.ncbi.nlm.nih.gov/pubmed/27022143	1	0
JEM123	0	0	1	0	0	0	0	0	0		USA	2016	www.ncbi.nlm.nih.gov/pubmed/26783323	1	0
JEM124	0	0	0	1	0	0	0	0	0		USA	2016	www.ncbi.nlm.nih.gov/pubmed/27899443	0	0
JEM125	0	0	0	0	0	0	0	0	0		China	2016	www.ncbi.nlm.nih.gov/pubmed/27139489	0	1
JEM126	0	0	0	0	1	0	0	1	0	mmm	Israel	2016	www.ncbi.nlm.nih.gov/pubmed/27432940	0	0
JEM127	0	0	0	1	0	0	0	0	0		Germany	2015	www.ncbi.nlm.nih.gov/pubmed/26347471	0	0
JEM128	0	0	0	0	0	0	0	0	0		USA	2015	www.ncbi.nlm.nih.gov/pubmed/26304964	0	1
JEM129	0	1	0	0	0	0	0	0	0		Germany	2015	www.ncbi.nlm.nih.gov/pubmed/26458768	0	0
JEM13	1	0	0	0	0	0	0	0	0		Switzerland	2004	www.ncbi.nlm.nih.gov/pubmed/14981113	1	0
JEM130	0	0	1	0	0	0	0	0	0		Belgium	2015	www.ncbi.nlm.nih.gov/pubmed/26481686	0	0
JEM131	0	0	0	0	1	0	1	0	0	fmf	France	2015	www.ncbi.nlm.nih.gov/pubmed/26503444	1	0
JEM132	0	0	1	0	0	0	0	0	0		Germany	2015	www.ncbi.nlm.nih.gov/pubmed/26324445	1	0
JEM133	0	0	1	0	0	0	0	0	0		UK	2015	www.ncbi.nlm.nih.gov/pubmed/26642852	0	0
JEM134	1	0	0	0	0	0	0	0	0		USA	2015	www.ncbi.nlm.nih.gov/pubmed/26282878	1	0
JEM135	0	0	0	0	1	1	0	0	0	mmf	Hungary	2015	www.ncbi.nlm.nih.gov/pubmed/25512469	0	0
JEM136	0	0	0	0	1	0	1	0	0	ffm	USA	2015	www.ncbi.nlm.nih.gov/pubmed/26392221	0	0
JEM137	1	0	0	0	0	0	0	0	0		USA	2015	www.ncbi.nlm.nih.gov/pubmed/26438361	0	0
JEM138	1	0	0	0	0	0	0	0	0		Germany	2015	www.ncbi.nlm.nih.gov/pubmed/26458770	0	0
JEM139	0	1	0	0	0	0	0	0	0		USA	2015	www.ncbi.nlm.nih.gov/pubmed/26150473	1	0
JEM14	0	0	0	1	0	0	0	0	0		USA	2009	www.ncbi.nlm.nih.gov/pubmed/19564351	1	0
JEM140	0	0	1	0	0	0	0	0	0		Netherlands	2015	www.ncbi.nlm.nih.gov/pubmed/26392223	1	0
JEM141	0	0	0	0	0	0	0	0	0		USA	2015	www.ncbi.nlm.nih.gov/pubmed/25687282	1	1
JEM142	0	0	0	0	0	0	0	0	0		USA	2015	www.ncbi.nlm.nih.gov/pubmed/26347473	0	1
JEM143	0	0	0	1	0	0	0	0	0		Japan	2015	www.ncbi.nlm.nih.gov/pubmed/26552707	1	0
JEM144	1	0	0	0	0	0	0	0	0		USA	2015	www.ncbi.nlm.nih.gov/pubmed/26008899	1	0
JEM145	0	0	0	0	1	0	0	0	1	fff	Germany	2015	www.ncbi.nlm.nih.gov/pubmed/26621454	1	0
JEM146	0	0	1	0	0	0	0	0	0		Denmark	2015	www.ncbi.nlm.nih.gov/pubmed/26216125	0	0
JEM147	0	0	0	1	0	0	0	0	0		USA	2015	www.ncbi.nlm.nih.gov/pubmed/25687281	1	0
JEM148	1	0	0	0	0	0	0	0	0		USA	2015	www.ncbi.nlm.nih.gov/pubmed/26195726	1	0
JEM149	0	1	0	0	0	0	0	0	0		UK	2015	www.ncbi.nlm.nih.gov/pubmed/26195724	0	0
JEM15	1	0	0	0	0	0	0	0	0		USA	1997	www.ncbi.nlm.nih.gov/pubmed/9362541	1	0
JEM150	0	0	0	0	0	0	0	0	0		USA	2015	www.ncbi.nlm.nih.gov/pubmed/25667306	0	1
JEM151	0	0	0	0	0	0	0	0	0		USA	2015	www.ncbi.nlm.nih.gov/pubmed/25711212	0	1
JEM152	0	0	0	1	0	0	0	0	0		USA	2015	www.ncbi.nlm.nih.gov/pubmed/26371185	0	0
JEM153	0	0	0	0	0	0	0	0	0		China	2015	www.ncbi.nlm.nih.gov/pubmed/26573296	0	1
JEM154	0	0	0	0	1	1	0	0	0	mfmf	Germany	2015	www.ncbi.nlm.nih.gov/pubmed/25646266	0	0
JEM155	0	0	1	0	0	0	0	0	0		Belgium	2015	www.ncbi.nlm.nih.gov/pubmed/26527802	1	0
JEM156	0	1	0	0	0	0	0	0	0		USA	2015	www.ncbi.nlm.nih.gov/pubmed/25732306	0	0
JEM157	0	0	1	0	0	0	0	0	0		USA	2015	www.ncbi.nlm.nih.gov/pubmed/25732305	0	0
JEM158	1	0	0	0	0	0	0	0	0		USA	2015	www.ncbi.nlm.nih.gov/pubmed/26527801	0	0
JEM159	0	0	0	0	1	1	0	0	0	mf?	USA	2015	www.ncbi.nlm.nih.gov/pubmed/26324446	0	0
JEM16	0	0	0	1	0	0	0	0	0		USA	2001	www.ncbi.nlm.nih.gov/pubmed/11257134	1	0
JEM160	0	0	1	0	0	0	0	0	0		USA	2015	www.ncbi.nlm.nih.gov/pubmed/25584012	1	0
JEM161	1	0	0	0	0	0	0	0	0		USA	2015	www.ncbi.nlm.nih.gov/pubmed/25687283	1	0
JEM162	0	0	1	0	0	0	0	0	0		Germany	2017	www.ncbi.nlm.nih.gov/pubmed/28572216	1	0
JEM163	1	0	0	0	0	0	0	0	0		USA	2017	www.ncbi.nlm.nih.gov/pubmed/29038367	0	0
JEM164	0	1	0	0	0	0	0	0	0		USA	2017	www.ncbi.nlm.nih.gov/pubmed/28694385	1	0
JEM165	0	0	1	0	0	0	0	0	0		France	2017	www.ncbi.nlm.nih.gov/pubmed/28283534	0	0
JEM166	0	0	0	0	1	0	1	0	0	fmfm	France	2017	www.ncbi.nlm.nih.gov/pubmed/28652303	0	0
JEM167	1	0	0	0	0	0	0	0	0		Germany	2017	www.ncbi.nlm.nih.gov/pubmed/28566277	0	0
JEM168	0	1	0	0	0	0	0	0	0		USA	2017	www.ncbi.nlm.nih.gov/pubmed/29061693	1	0
JEM169	0	0	0	1	0	0	0	0	0		USA	2017	www.ncbi.nlm.nih.gov/pubmed/28899868	1	0
JEM17	0	0	0	0	1	0	0	1	0	mmm	Germany	2006	www.ncbi.nlm.nih.gov/pubmed/16533887	0	0
JEM170	0	0	0	0	1	0	0	1	0	mmmm	France	2017	www.ncbi.nlm.nih.gov/pubmed/28420733	0	0
JEM171	1	0	0	0	0	0	0	0	0		Singapore	2017	www.ncbi.nlm.nih.gov/pubmed/28827448	1	0
JEM172	1	0	0	0	0	0	0	0	0		USA	2017	www.ncbi.nlm.nih.gov/pubmed/28951494	0	0
JEM173	0	0	0	0	1	0	0	0	1	fff	UK	2017	www.ncbi.nlm.nih.gov/pubmed/28983013	0	0
JEM174	1	0	0	0	0	0	0	0	0		UK	2017	www.ncbi.nlm.nih.gov/pubmed/28747427	1	0
JEM175	0	0	0	1	0	0	0	0	0		USA	2017	www.ncbi.nlm.nih.gov/pubmed/28935693	0	0
JEM176	1	0	0	0	0	0	0	0	0		UK	2017	www.ncbi.nlm.nih.gov/pubmed/28747426	0	0
JEM177	0	1	0	0	0	0	0	0	0		France	2017	www.ncbi.nlm.nih.gov/pubmed/28385925	0	0
JEM178	1	0	0	0	0	0	0	0	0		USA	2017	www.ncbi.nlm.nih.gov/pubmed/28916644	0	0
JEM179	0	0	0	0	0	0	0	0	0		Japan	2017	www.ncbi.nlm.nih.gov/pubmed/28811323	0	1
JEM18	0	0	0	0	1	1	0	0	0	mmmf	USA	2002	www.ncbi.nlm.nih.gov/pubmed/12070282	0	0
JEM180	0	0	0	1	0	0	0	0	0		USA	2017	www.ncbi.nlm.nih.gov/pubmed/28935693	0	0
JEM181	0	0	1	0	0	0	0	0	0		Australia	2017	www.ncbi.nlm.nih.gov/pubmed/28484078	1	0
JEM182	1	0	0	0	0	0	0	0	0		France	2014	www.ncbi.nlm.nih.gov/pubmed/25245760	1	0
JEM183	1	0	0	0	0	0	0	0	0		USA	2014	www.ncbi.nlm.nih.gov/pubmed/25488980	1	0
JEM184	0	0	0	1	0	0	0	0	0		USA	2014	www.ncbi.nlm.nih.gov/pubmed/25049333	1	0
JEM185	0	1	0	0	0	0	0	0	0		Australia	2014	www.ncbi.nlm.nih.gov/pubmed/25092873	0	0
JEM186	0	0	0	1	0	0	0	0	0		France	2014	www.ncbi.nlm.nih.gov/pubmed/24821910	0	0
JEM187	0	0	1	0	0	0	0	0	0		USA	2014	www.ncbi.nlm.nih.gov/pubmed/25366964	0	0
JEM188	1	0	0	0	0	0	0	0	0		Australia	2014	www.ncbi.nlm.nih.gov/pubmed/25452463	1	0
JEM189	1	0	0	0	0	0	0	0	0		USA	2014	www.ncbi.nlm.nih.gov/pubmed/25135297	1	0
JEM19	0	0	0	0	1	1	0	0	0	mfmm	USA	2004	www.ncbi.nlm.nih.gov/pubmed/15302901	0	0
JEM190	1	0	0	0	0	0	0	0	0		China	2014	www.ncbi.nlm.nih.gov/pubmed/25366965	0	0
JEM191	0	0	0	1	0	0	0	0	0		Australia	2014	www.ncbi.nlm.nih.gov/pubmed/25049336	1	0
JEM192	1	0	0	0	0	0	0	0	0		USA	2014	www.ncbi.nlm.nih.gov/pubmed/25180061	0	0
JEM193	0	1	0	0	0	0	0	0	0		UK	2014	www.ncbi.nlm.nih.gov/pubmed/25113975	1	0
JEM194	0	0	0	0	0	0	0	0	0	mm?m	China	2014	www.ncbi.nlm.nih.gov/pubmed/25267792	1	1
JEM195	1	0	0	0	0	0	0	0	0		Korea	2014	www.ncbi.nlm.nih.gov/pubmed/24663214	1	0
JEM196	0	1	0	0	0	0	0	0	0		USA	2014	www.ncbi.nlm.nih.gov/pubmed/25024136	0	0
JEM197	0	0	0	0	1	0	0	1	0	mmm	USA	2014	www.ncbi.nlm.nih.gov/pubmed/24395886	0	0
JEM198	1	0	0	0	0	0	0	0	0		Germany	2014	www.ncbi.nlm.nih.gov/pubmed/24889201	0	0
JEM199	0	0	1	0	0	0	0	0	0		USA	2014	www.ncbi.nlm.nih.gov/pubmed/25488983	1	0
JEM2	1	0	0	0	0	0	0	0	0		USA	1999	www.ncbi.nlm.nih.gov/pubmed/10601363	0	0
JEM20	0	1	0	0	0	0	0	0	0		Japan	2000	www.ncbi.nlm.nih.gov/pubmed/10880523	1	0
JEM200	0	0	0	0	0	0	0	0	0		USA	2014	www.ncbi.nlm.nih.gov/pubmed/24958847	0	1
JEM201	0	1	0	0	0	0	0	0	0		UK	2014	www.ncbi.nlm.nih.gov/pubmed/24493804	1	0
JEM202	0	1	0	0	0	0	0	0	0		USA	2014	www.ncbi.nlm.nih.gov/pubmed/24752296	1	0
JEM203	0	0	0	0	0	0	0	0	0		Japan	2014	www.ncbi.nlm.nih.gov/pubmed/25049337	0	1
JEM204	1	0	0	0	0	0	0	0	0		Spain	1996	www.ncbi.nlm.nih.gov/pubmed/8650183	0	0
JEM205	1	0	0	0	0	0	0	0	0		Spain	1996	www.ncbi.nlm.nih.gov/pubmed/8879205	0	0
JEM206	1	0	0	0	0	0	0	0	0		USA	1996	www.ncbi.nlm.nih.gov/pubmed/8551248	0	0
JEM207	0	1	0	0	0	0	0	0	0		USA	1996	www.ncbi.nlm.nih.gov/pubmed/8760800	1	0
JEM208	0	1	0	0	0	0	0	0	0		USA	1996	www.ncbi.nlm.nih.gov/pubmed/9064332	0	0
JEM209	1	0	0	0	0	0	0	0	0		Germany	1996	www.ncbi.nlm.nih.gov/pubmed/8879220	1	0
JEM21	0	0	0	0	1	0	0	1	0	mmmm	USA	2011	www.ncbi.nlm.nih.gov/pubmed/22110166	0	0
JEM210	0	1	0	0	0	0	0	0	0		USA	1995	www.ncbi.nlm.nih.gov/pubmed/7595206	0	0
JEM22	0	1	0	0	0	0	0	0	0		Germany	2006	www.ncbi.nlm.nih.gov/pubmed/16533884	0	0
JEM23	0	0	1	0	0	0	0	0	0		Switzerland	2003	www.ncbi.nlm.nih.gov/pubmed/12538665	1	0
JEM24	0	0	0	1	0	0	0	0	0		USA	1997	www.ncbi.nlm.nih.gov/pubmed/9334371	1	0
JEM25	0	0	1	0	0	0	0	0	0		Italy	2003	www.ncbi.nlm.nih.gov/pubmed/12682112	1	0
JEM26	0	1	0	0	0	0	0	0	0		USA	2009	www.ncbi.nlm.nih.gov/pubmed/20008528	0	0
JEM27	0	0	0	1	0	0	0	0	0		Germany	2007	www.ncbi.nlm.nih.gov/pubmed/17846150	0	0
JEM28	0	0	0	0	1	1	0	0	0	mmmf	Switzerland1998	1998	www.ncbi.nlm.nih.gov/pubmed/9743536	0	0
JEM29	1	0	0	0	0	0	0	0	0		USA	1997	www.ncbi.nlm.nih.gov/pubmed/9396779	0	0
JEM3	0	1	0	0	0	0	0	0	0		USA	2003	www.ncbi.nlm.nih.gov/pubmed/14662908	0	0
JEM30	0	0	0	1	0	0	0	0	0		Belgium	2003	www.ncbi.nlm.nih.gov/pubmed/14530373	0	0
JEM31	0	1	0	0	0	0	0	0	0		USA	1998	www.ncbi.nlm.nih.gov/pubmed/9743526	0	0
JEM32	0	0	0	1	0	0	0	0	0		USA	2002	www.ncbi.nlm.nih.gov/pubmed/12070279	1	0
JEM33	0	0	0	0	1	0	1	0	0	fmm	France	2010	www.ncbi.nlm.nih.gov/pubmed/20123958	0	0
JEM34	0	0	1	0	0	0	0	0	0		Sweeden	1999	www.ncbi.nlm.nih.gov/pubmed/10510092	1	0
JEM35	1	0	0	0	0	0	0	0	0		Australia	2006	www.ncbi.nlm.nih.gov/pubmed/17030950	0	0
JEM36	0	0	0	0	1	1	0	0	0	mmf	Japan	2000	www.ncbi.nlm.nih.gov/pubmed/11015443	0	0
JEM37	1	0	0	0	0	0	0	0	0		Japan	1997	www.ncbi.nlm.nih.gov/pubmed/9334379	1	0
JEM38	0	1	0	0	0	0	0	0	0		USA	1999	www.ncbi.nlm.nih.gov/pubmed/10449529	1	0
JEM39	0	0	0	0	1	0	1	0	0	fmf	Germany	2010	www.ncbi.nlm.nih.gov/pubmed/20479115	1	0
JEM4	0	0	0	0	1	0	0	0	1	fff	USA	2007	www.ncbi.nlm.nih.gov/pubmed/17502665	1	0
JEM40	0	0	1	0	0	0	0	0	0		USA	2004	www.ncbi.nlm.nih.gov/pubmed/15067033	0	0
JEM41	0	0	0	1	0	0	0	0	0		Japan	2009	www.ncbi.nlm.nih.gov/pubmed/20008526	1	0
JEM42	1	0	0	0	0	0	0	0	0		USA	2001	www.ncbi.nlm.nih.gov/pubmed/11581322	0	0
JEM43	0	0	0	0	1	0	0	1	0	mmm	USA	2000	www.ncbi.nlm.nih.gov/pubmed/10974041	0	0
JEM44	1	0	0	0	0	0	0	0	0		USA	2009	www.ncbi.nlm.nih.gov/pubmed/19581407	0	0
JEM45	1	0	0	0	0	0	0	0	0		Australia	2000	www.ncbi.nlm.nih.gov/pubmed/10974040	1	0
JEM46	0	0	0	0	1	0	0	1	0	mmm	USA	2005	www.ncbi.nlm.nih.gov/pubmed/15824084	0	0
JEM47	1	0	0	0	0	0	0	0	0		UK	2006	www.ncbi.nlm.nih.gov/pubmed/17145959	0	0
JEM48	1	0	0	0	0	0	0	0	0		USA	2006	www.ncbi.nlm.nih.gov/pubmed/14530376	0	0
JEM49	0	1	0	0	0	0	0	0	0		France	1997	www.ncbi.nlm.nih.gov/pubmed/9207008	1	0
JEM5	1	0	0	0	0	0	0	0	0		France	2000	www.ncbi.nlm.nih.gov/pubmed/10952727	0	0
JEM50	0	0	1	0	0	0	0	0	0		UK	2011	www.ncbi.nlm.nih.gov/pubmed/21576383	0	0
JEM51	0	0	1	0	0	0	0	0	0		USA	1998	www.ncbi.nlm.nih.gov/pubmed/9858521	1	0
JEM52	1	0	0	0	0	0	0	0	0		Germany	2003	www.ncbi.nlm.nih.gov/pubmed/12939340	0	0
JEM53	0	0	1	0	0	0	0	0	0		USA	2005	www.ncbi.nlm.nih.gov/pubmed/16330818	1	0
JEM54	0	1	0	0	0	0	0	0	0		USA	1998	www.ncbi.nlm.nih.gov/pubmed/9449724	0	0
JEM55	0	1	0	0	0	0	0	0	0		USA	1998	www.ncbi.nlm.nih.gov/pubmed/9782118	1	0
JEM56	1	0	0	0	0	0	0	0	0		Norway	2001	www.ncbi.nlm.nih.gov/pubmed/11342595	1	0
JEM57	0	0	0	1	0	0	0	0	0		Canada	2000	www.ncbi.nlm.nih.gov/pubmed/10839816	0	0
JEM58	1	0	0	0	0	0	0	0	0		USA	2005	www.ncbi.nlm.nih.gov/pubmed/16275760	1	0
JEM59	0	0	0	1	0	0	0	0	0		USA	1996	www.ncbi.nlm.nih.gov/pubmed/8976192	0	0
JEM6	0	1	0	0	0	0	0	0	0		France	2005	www.ncbi.nlm.nih.gov/pubmed/16365144	1	0
JEM60	0	0	0	1	0	0	0	0	0		USA	1997	www.ncbi.nlm.nih.gov/pubmed/9362523	1	0
JEM61	0	1	0	0	0	0	0	0	0		USA	1999	www.ncbi.nlm.nih.gov/pubmed/10587358	0	0
JEM62	1	0	0	0	0	0	0	0	0		USA	1999	www.ncbi.nlm.nih.gov/pubmed/10377187	1	0
JEM63	1	0	0	0	0	0	0	0	0		USA	2007	www.ncbi.nlm.nih.gov/pubmed/18025128	0	0
JEM64	0	1	0	0	0	0	0	0	0		USA	1999	www.ncbi.nlm.nih.gov/pubmed/10449527	1	0
JEM65	1	0	0	0	0	0	0	0	0		USA	2005	www.ncbi.nlm.nih.gov/pubmed/16230474	1	0
JEM66	0	0	0	0	1	0	0	1	0	mmm	USA	2003	www.ncbi.nlm.nih.gov/pubmed/12900522	1	0
JEM67	0	0	0	0	1	1	0	0	0	mfm	USA	2004	www.ncbi.nlm.nih.gov/pubmed/14707116	1	0
JEM68	0	1	0	0	0	0	0	0	0		USA	2004	www.ncbi.nlm.nih.gov/pubmed/15007094	1	0
JEM69	0	0	0	0	0	0	0	0	0		Switzerland	2001	www.ncbi.nlm.nih.gov/pubmed/11733583	1	1
JEM7	0	1	0	0	0	0	0	0	0		Canada	1997	www.ncbi.nlm.nih.gov/pubmed/9254660	1	0
JEM70	1	0	0	0	0	0	0	0	0		Demmark	2006	www.ncbi.nlm.nih.gov/pubmed/16818677	0	0
JEM71	1	0	0	0	0	0	0	0	0		USA	2002	www.ncbi.nlm.nih.gov/pubmed/11994419	0	0
JEM72	0	0	1	0	0	0	0	0	0		Italy	2008	www.ncbi.nlm.nih.gov/pubmed/18362173	1	0
JEM73	0	0	0	0	1	1	0	0	0	mmmf	USA	2011	www.ncbi.nlm.nih.gov/pubmed/21727188	0	0
JEM74	1	0	0	0	0	0	0	0	0		Switzerland	1998	www.ncbi.nlm.nih.gov/pubmed/9802976	0	0
JEM75	0	0	0	0	1	1	0	0	0	mmf	USA	2007	www.ncbi.nlm.nih.gov/pubmed/17620362	0	0
JEM76	0	0	0	1	0	0	0	0	0		USA	2002	www.ncbi.nlm.nih.gov/pubmed/11805152	0	0
JEM77	0	1	0	0	0	0	0	0	0		Austria	2001	www.ncbi.nlm.nih.gov/pubmed/11560995	0	0
JEM78	1	0	0	0	0	0	0	0	0		UK	2008	www.ncbi.nlm.nih.gov/pubmed/18490490	1	0
JEM79	0	1	0	0	0	0	0	0	0		Canada	1999	www.ncbi.nlm.nih.gov/pubmed/10190905	1	0
JEM8	1	0	0	0	0	0	0	0	0		Japan	2007	www.ncbi.nlm.nih.gov/pubmed/18025126	1	0
JEM80	1	0	0	0	0	0	0	0	0		USA	2004	www.ncbi.nlm.nih.gov/pubmed/15210744	0	0
JEM81	0	0	0	1	0	0	0	0	0		Belgium	2005	www.ncbi.nlm.nih.gov/pubmed/15657293	1	0
JEM82	0	0	0	0	1	0	0	0	1	fff	Germany	2009	www.ncbi.nlm.nih.gov/pubmed/19995952	1	0
JEM83	1	0	0	0	0	0	0	0	0		Sweden	2003	www.ncbi.nlm.nih.gov/pubmed/12963696	1	0
JEM84	1	0	0	0	0	0	0	0	0		Japan	2000	www.ncbi.nlm.nih.gov/pubmed/10899902	0	0
JEM85	0	0	0	0	1	0	0	0	1	fff	Italy	2003	www.ncbi.nlm.nih.gov/pubmed/12913096	1	0
JEM86	0	0	0	0	1	0	0	0	1	fff	Italy	2001	www.ncbi.nlm.nih.gov/pubmed/11489943	1	0
JEM87	0	1	0	0	0	0	0	0	0		USA	1997	www.ncbi.nlm.nih.gov/pubmed/9236192	0	0
JEM88	1	0	0	0	0	0	0	0	0		USA	2004	www.ncbi.nlm.nih.gov/pubmed/14981112	0	0
JEM89	1	0	0	0	0	0	0	0	0		USA	2010	www.ncbi.nlm.nih.gov/pubmed/20156971	1	0
JEM9	0	0	0	0	1	0	0	1	0	mmm	USA	2005	www.ncbi.nlm.nih.gov/pubmed/16203864	1	0
JEM90	0	1	0	0	0	0	0	0	0		Switzerland	1999	www.ncbi.nlm.nih.gov/pubmed/10359578	0	0
JEM91	0	0	0	0	1	0	0	1	0	mmm	Germany	1999	www.ncbi.nlm.nih.gov/pubmed/10224289	0	0
JEM92	1	0	0	0	0	0	0	0	0		France	2010	www.ncbi.nlm.nih.gov/pubmed/20603314	1	0
JEM93	1	0	0	0	0	0	0	0	0		USA	2005	www.ncbi.nlm.nih.gov/pubmed/16172259	0	0
JEM94	1	0	0	0	0	0	0	0	0		USA	2011	www.ncbi.nlm.nih.gov/pubmed/21282381	1	0
JEM95	0	1	0	0	0	0	0	0	0		Netherlands	2004	www.ncbi.nlm.nih.gov/pubmed/1523860	1	0
JEM96	0	0	0	1	0	0	0	0	0		UK	2008	www.ncbi.nlm.nih.gov/pubmed/18559452	0	0
JEM97	1	0	0	0	0	0	0	0	0		Germany	2008	www.ncbi.nlm.nih.gov/pubmed/18644971	0	0
JEM98	0	1	0	0	0	0	0	0	0		UK	2001	www.ncbi.nlm.nih.gov/pubmed/11457896	1	0
JEM99	0	1	0	0	0	0	0	0	0		Taiwan	2004	www.ncbi.nlm.nih.gov/pubmed/14993253	0	0
JI1	0	0	1	0	0	0	0	0	0		USA	2002	http://www.jimmunol.org/content/168/11/5699.full	0	0
JI10	0	0	1	0	0	0	0	0	0		USA	2004	http://www.jimmunol.org/content/173/1/515.short	0	0
JI100	0	0	1	0	0	0	0	0	0		Spain	2006	http://www.jimmunol.org/content/176/9/5153.short	1	0
JI101	0	1	0	0	0	0	0	0	0		USA	2000	http://www.jimmunol.org/content/165/11/6221.full	0	0
JI102	1	0	0	0	0	0	0	0	0		USA	2000	http://www.jimmunol.org/content/164/6/3368.short	1	0
JI103	0	0	1	0	0	0	0	0	0		UK	2008	http://www.jimmunol.org/content/180/4/2650.short	0	0
JI104	1	0	0	0	0	0	0	0	0		UK	1999	http://www.jimmunol.org/content/162/10/5676.short	1	0
JI105	0	1	0	0	0	0	0	0	0		UK	2003	http://www.jimmunol.org/content/171/12/6680.short	1	0
JI106	0	1	0	0	0	0	0	0	0		Germany	2003	http://www.jimmunol.org/content/170/8/4069.short	0	0
JI107	0	0	0	1	0	0	0	0	0		USA	2004	http://www.jimmunol.org/content/172/6/3652.short	1	0
JI108	0	0	0	1	0	0	0	0	0		Italy	2003	http://www.jimmunol.org/content/170/5/2279.short	1	0
JI109	1	0	0	0	0	0	0	0	0		China	2010	http://www.jimmunol.org/content/185/10/6226.short	0	0
JI11	0	1	0	0	0	0	0	0	0		USA	2004	http://www.jimmunol.org/content/173/7/4273.full	1	0
JI110	0	1	0	0	0	0	0	0	0		Belgium	2009	http://www.jimmunol.org/content/183/10/6186.short	1	0
JI111	0	0	1	0	0	0	0	0	0		Australia	2008	http://www.jimmunol.org/content/181/2/1232.short	1	0
JI112	0	0	1	0	0	0	0	0	0		France	2001	http://www.jimmunol.org/content/166/12/7309.short	1	0
JI113	1	0	0	0	0	0	0	0	0		USA	2000	http://www.jimmunol.org/content/164/12/6503.short	0	0
JI114	0	1	0	0	0	0	0	0	0		USA	2000	http://www.jimmunol.org/content/164/12/6621.short	0	0
JI115	1	0	0	0	0	0	0	0	0		USA	2000	http://www.jimmunol.org/content/168/6/2729.short	1	0
JI116	0	0	0	1	0	0	0	0	0		USA	1999	http://www.jimmunol.org/content/163/1/420.full	1	0
JI117	0	0	1	0	0	0	0	0	0		France	2005	http://www.jimmunol.org/content/174/11/7393.short	0	0
JI118	0	1	0	0	0	0	0	0	0		USA	2003	http://www.jimmunol.org/content/171/11/5837.short	0	0
JI119	1	0	0	0	0	0	0	0	0		UK	2007	http://www.jimmunol.org/content/178/7/4658.short	0	0
JI12	1	0	0	0	0	0	0	0	0		USA	2001	http://www.jimmunol.org/content/167/11/6533.full	1	0
JI120	0	1	0	0	0	0	0	0	0		USA	2000	http://www.jimmunol.org/content/165/5/2703.short	1	0
JI121	0	0	0	1	0	0	0	0	0		Netherlands	2008	http://www.jimmunol.org/content/181/2/1573.short	0	0
JI122	0	0	1	0	0	0	0	0	0		Ireland	2000	http://www.jimmunol.org/content/164/4/1663.short	1	0
JI123	0	0	0	1	0	0	0	0	0		Germany	2003	http://www.jimmunol.org/content/171/11/5908.short	1	0
JI124	1	0	0	0	0	0	0	0	0		Australia	2009	http://www.jimmunol.org/content/182/7/4200.short	1	0
JI125	1	0	0	0	0	0	0	0	0		Sweden	2003	http://www.jimmunol.org/content/170/9/4665.short	1	0
JI126	0	0	1	0	0	0	0	0	0		Netherlands	2002	http://www.jimmunol.org/content/168/5/2240.short	1	0
JI127	0	0	0	1	0	0	0	0	0		Germany	2009	http://www.jimmunol.org/content/184/2/535.short	1	0
JI128	0	0	1	0	0	0	0	0	0		Netherlands	2006	http://www.jimmunol.org/content/177/3/1567.full	0	0
JI129	1	0	0	0	0	0	0	0	0		UK	2004	http://www.jimmunol.org/content/172/10/6362.full	1	0
JI13	1	0	0	0	0	0	0	0	0		USA	2008	http://www.jimmunol.org/content/181/8/5791.short	0	0
JI130	1	0	0	0	0	0	0	0	0		USA	2000	http://www.jimmunol.org/content/164/1/107.short	1	0
JI131	1	0	0	0	0	0	0	0	0		USA	2000	http://www.jimmunol.org/content/164/1/107.short	1	0
JI132	0	0	1	0	0	0	0	0	0		Australia	2005	http://www.jimmunol.org/content/175/9/5586.short	0	0
JI133	0	0	1	0	0	0	0	0	0		France	2001	http://www.jimmunol.org/content/166/8/5018.full	1	0
JI134	1	0	0	0	0	0	0	0	0		USA	2002	http://www.jimmunol.org/content/169/3/1542.full	1	0
JI135	1	0	0	0	0	0	0	0	0		USA	2009	http://www.jimmunol.org/content/183/9/5823.short	1	0
JI136	1	0	0	0	0	0	0	0	0		USA	2006	http://www.jimmunol.org/content/177/9/5902.short	1	0
JI137	0	0	1	0	0	0	0	0	0		USA	1999	http://www.jimmunol.org/content/163/4/1973.short	1	0
JI138	0	0	0	1	0	0	0	0	0		USA	2005	http://www.jimmunol.org/content/174/3/1580.short	1	0
JI139	1	0	0	0	0	0	0	0	0		China	2009	http://www.jimmunol.org/content/183/10/6244.short	0	0
JI14	1	0	0	0	0	0	0	0	0		Ireland	1998	http://www.jimmunol.org/content/160/11/5669.full	1	0
JI140	0	0	0	0	1	0	0	1	0	mmm	Germany	2001	http://www.jimmunol.org/content/167/12/7038.short	0	0
JI141	0	1	0	0	0	0	0	0	0		UK	2008	http://www.jimmunol.org/content/181/6/3750.full	1	0
JI142	0	0	0	1	0	0	0	0	0		USA	2002	http://www.jimmunol.org/content/168/8/4070.short	1	0
JI143	0	1	0	0	0	0	0	0	0		France	2006	http://www.jimmunol.org/content/176/5/2722.short	0	0
JI144	0	1	0	0	0	0	0	0	0		Germany	2002	http://www.jimmunol.org/content/168/9/4772.short	0	0
JI145	0	1	0	0	0	0	0	0	0		France	2005	http://www.jimmunol.org/content/174/8/4934.short	0	0
JI146	0	0	1	0	0	0	0	0	0		Netherlands	1999	http://www.jimmunol.org/content/163/8/4597.short	0	0
JI147	1	0	0	0	0	0	0	0	0		USA	2004	http://www.jimmunol.org/content/173/6/3653.short	1	0
JI148	0	0	1	0	0	0	0	0	0		USA	2003	http://www.jimmunol.org/content/171/6/3210.full	0	0
JI149	1	0	0	0	0	0	0	0	0		USA	2002	http://www.jimmunol.org/content/169/12/7097.short	1	0
JI15	0	0	1	0	0	0	0	0	0		USA	2008	http://www.jimmunol.org/content/180/8/5167.short	0	0
JI150	0	0	1	0	0	0	0	0	0		France	2007	http://www.jimmunol.org/content/179/2/1178.short	1	0
JI151	0	0	0	1	0	0	0	0	0		UK	2006	http://www.jimmunol.org/content/176/8/5023.full	1	0
JI152	0	1	0	0	0	0	0	0	0		UK	2006	http://www.jimmunol.org/content/176/8/5023.full	1	0
JI153	0	0	1	0	0	0	0	0	0		USA	2000	http://www.jimmunol.org/content/165/7/3730.short	1	0
JI154	1	0	0	0	0	0	0	0	0		USA	2005	http://www.jimmunol.org/content/174/12/7516.short	1	0
JI155	0	0	0	1	0	0	0	0	0		UK	2010	http://www.jimmunol.org/content/185/10/5688.full	0	0
JI156	0	0	0	1	0	0	0	0	0		USA	2008	http://www.jimmunol.org/content/181/6/4240.full	1	0
JI157	0	1	0	0	0	0	0	0	0		UK	2003	http://www.jimmunol.org/content/171/6/3034.full	0	0
JI158	1	0	0	0	0	0	0	0	0		Switzerland	2004	http://www.jimmunol.org/content/173/3/2151.short	0	0
JI159	0	0	0	1	0	0	0	0	0		USA	2006	http://www.jimmunol.org/content/177/3/1655.short	0	0
JI16	1	0	0	0	0	0	0	0	0		Netherlands	2004	http://www.jimmunol.org/content/172/6/3712.full	1	0
JI160	1	0	0	0	0	0	0	0	0		USA	2004	http://www.jimmunol.org/content/173/8/4838.short	1	0
JI161	1	0	0	0	0	0	0	0	0		Japan	2000	http://www.jimmunol.org/content/165/11/6635.full	0	0
JI162	0	1	0	0	0	0	0	0	0		USA	2004	http://www.jimmunol.org/content/173/9/5361.full	1	0
JI163	1	0	0	0	0	0	0	0	0		USA	2005	http://www.jimmunol.org/content/174/7/4389.full	1	0
JI164	0	0	0	0	1	0	0	1	0	mmm	USA	2009	http://www.jimmunol.org/content/182/12/7459.short	0	0
JI165	0	1	0	0	0	0	0	0	0		USA	2011	http://www.jimmunol.org/content/186/4/1891.short	0	0
JI166	1	0	0	0	0	0	0	0	0		USA	2006	http://www.jimmunol.org/content/177/2/831.full	0	0
JI167	1	0	0	0	0	0	0	0	0		Japan	2000	http://www.jimmunol.org/content/164/8/4375.short	1	0
JI168	1	0	0	0	0	0	0	0	0		USA	2004	http://www.jimmunol.org/content/172/5/2845.full	1	0
JI169	1	0	0	0	0	0	0	0	0		France	2007	http://www.jimmunol.org/content/178/12/7779.short	1	0
JI17	0	1	0	0	0	0	0	0	0		USA	1998	http://www.jimmunol.org/content/161/6/3042.short	1	0
JI170	0	1	0	0	0	0	0	0	0		USA	2009	http://www.jimmunol.org/content/182/4/1901.short	1	0
JI171	1	0	0	0	0	0	0	0	0		UK	2003	http://www.jimmunol.org/content/171/10/5140.short	1	0
JI172	0	1	0	0	0	0	0	0	0		USA	2007	http://www.jimmunol.org/content/178/8/4901.short	0	0
JI173	1	0	0	0	0	0	0	0	0		France	2008	http://www.jimmunol.org/content/181/3/1617.short	0	0
JI174	1	0	0	0	0	0	0	0	0		France	2005	http://www.jimmunol.org/content/174/3/1213.short	0	0
JI175	0	1	0	0	0	0	0	0	0		USA	2000	http://www.jimmunol.org/content/165/10/5913.short	1	0
JI176	0	1	0	0	0	0	0	0	0		USA	2004	http://www.jimmunol.org/content/172/8/4875.short	1	0
JI177	0	1	0	0	0	0	0	0	0		USA	2007	http://www.jimmunol.org/content/178/10/6367.short	0	0
JI178	0	0	1	0	0	0	0	0	0		UK	2007	http://www.jimmunol.org/content/178/1/33.short	1	0
JI179	1	0	0	0	0	0	0	0	0		USA	2000	http://www.jimmunol.org/content/165/11/6081.short	1	0
JI18	0	0	0	1	0	0	0	0	0		Japan	2008	http://www.jimmunol.org/content/180/4/2581.short	0	0
JI180	0	0	0	0	1	0	0	1	0	mmm	UK	1999	http://www.jimmunol.org/content/163/9/4651.short	1	0
JI181	0	0	0	1	0	0	0	0	0		USA	2010	http://www.jimmunol.org/content/185/1/460.short	1	0
JI182	0	1	0	0	0	0	0	0	0		Ireland	2006	http://www.jimmunol.org/content/177/2/896.short	1	0
JI183	0	1	0	0	0	0	0	0	0		UK	2000	http://www.jimmunol.org/content/165/9/4783.short	0	0
JI184	0	0	0	1	0	0	0	0	0		USA	2001	http://www.jimmunol.org/content/167/8/4430.short	1	0
JI185	1	0	0	0	0	0	0	0	0		USA	2001	http://www.jimmunol.org/content/166/10/6399.short	1	0
JI186	1	0	0	0	0	0	0	0	0		Germany	2003	http://www.jimmunol.org/content/166/10/6399.short	1	0
JI187	0	1	0	0	0	0	0	0	0		UK	2008	http://www.jimmunol.org/content/181/3/2189.short	1	0
JI188	0	0	1	0	0	0	0	0	0		Italy	2006	http://www.jimmunol.org/content/176/1/12.full	0	0
JI189	0	0	0	1	0	0	0	0	0		Germany	2010	http://www.jimmunol.org/content/184/1/512.1.full	0	0
JI19	0	0	1	0	0	0	0	0	0		UK	2000	http://www.jimmunol.org/content/165/12/7278.short	1	0
JI190	0	0	0	0	1	1	0	0	0	mff	China	2010	http://www.jimmunol.org/content/185/7/4004.short	0	0
JI191	0	1	0	0	0	0	0	0	0		Germany	2002	http://www.jimmunol.org/content/168/10/4881.short	1	0
JI192	0	0	1	0	0	0	0	0	0		Germany	1999	http://www.jimmunol.org/content/163/12/6651.short	1	0
JI193	0	1	0	0	0	0	0	0	0		Ireland	2003	http://www.jimmunol.org/content/170/1/14.full	0	0
JI194	1	0	0	0	0	0	0	0	0		UK	2001	http://www.jimmunol.org/content/166/1/517.short	0	0
JI195	0	1	0	0	0	0	0	0	0		USA	2001	http://www.jimmunol.org/content/166/10/6112.short	1	0
JI196	0	0	0	0	1	1	0	0	0	mmf	Germany	2004	http://www.jimmunol.org/content/173/9/5794.short	1	0
JI197	1	0	0	0	0	0	0	0	0		USA	2003	http://www.jimmunol.org/content/170/1/503.short	0	0
JI198	1	0	0	0	0	0	0	0	0		China	2010	http://www.jimmunol.org/content/184/12/6910.full	1	0
JI199	0	0	1	0	0	0	0	0	0		France	2001	http://www.jimmunol.org/content/166/6/4177.short	1	0
JI2	0	1	0	0	0	0	0	0	0		USA	2001	http://www.jimmunol.org/content/167/7/3555.full	0	0
JI20	0	1	0	0	0	0	0	0	0		USA	2004	http://www.jimmunol.org/content/171/3/1393.short	0	0
JI200	0	0	0	0	0	0	0	0	0	mm?	Denmark	2001	http://www.jimmunol.org/content/167/7/3792.short	0	1
JI201	0	0	0	0	1	0	1	0	0	ffm	USA	2004	http://www.jimmunol.org/content/172/2/864.short	0	0
JI202	0	1	0	0	0	0	0	0	0		USA	2012	http://www.jimmunol.org/content/188/3/1036.short	1	0
JI203	0	0	0	0	1	1	0	0	0	mfm	USA	2013	http://www.jimmunol.org/content/190/5/2252.full	0	0
JI204	0	0	0	0	1	0	0	0	1	fff	UK	2012	http://www.jimmunol.org/content/188/9/4644.short	1	0
JI205	0	0	1	0	0	0	0	0	0		Italy	2012	http://www.jimmunol.org/content/188/2/818.full	0	0
JI206	0	0	1	0	0	0	0	0	0		USA	2013	http://www.jimmunol.org/content/190/8/3959.full	0	0
JI207	0	1	0	0	0	0	0	0	0		Germany	2012	http://www.jimmunol.org/content/189/8/4175.short	1	0
JI208	0	0	1	0	0	0	0	0	0		USA	2012	http://www.jimmunol.org/content/189/2/511.short	0	0
JI209	0	0	0	0	1	0	0	0	1	fff	USA	2012	http://www.jimmunol.org/content/189/4/2006.short	0	0
JI21	1	0	0	0	0	0	0	0	0		China	2006	http://www.jimmunol.org/content/177/1/739.short	0	0
JI210	0	1	0	0	0	0	0	0	0		USA	2012	http://www.jimmunol.org/content/189/1/33.short	0	0
JI211	0	0	0	0	1	1	0	0	0	mff	China	2012	http://www.jimmunol.org/content/188/11/5500.short	0	0
JI212	0	0	0	0	1	1	0	0	0	mf?	China	2012	http://www.jimmunol.org/content/189/1/211.short	0	0
JI213	1	0	0	0	0	0	0	0	0		USA	2013	http://www.jimmunol.org/content/190/12/5921.short	0	0
JI214	0	0	0	0	1	1	0	0	0	mf?	China	2013	http://www.jimmunol.org/content/190/1/438.short	0	0
JI215	0	0	0	1	0	0	0	0	0		Ireland	2013	http://www.jimmunol.org/content/190/5/2241.short	1	0
JI216	0	1	0	0	0	0	0	0	0		Norway	2014	http://www.jimmunol.org/content/192/6/2837.short	0	0
JI217	0	0	1	0	0	0	0	0	0		Germany	2014	http://www.jimmunol.org/content/192/12/5993.full	1	0
JI218	0	0	1	0	0	0	0	0	0		Ireland	2012	http://www.jimmunol.org/content/188/11/5706.short	0	0
JI219	0	0	0	0	1	1	0	0	0	mff	USA	2014	http://www.jimmunol.org/content/193/4/1539.short	0	0
JI22	0	1	0	0	0	0	0	0	0		UK	2001	http://www.jimmunol.org/content/167/12/7199.short	1	0
JI220	0	0	0	0	0	0	0	0	0	?mmf	Singapore	2013	http://www.jimmunol.org/content/190/7/3142.short	0	1
JI221	0	0	0	0	1	1	0	0	0	mfm	USA	2013	http://www.jimmunol.org/content/191/2/540.short	0	0
JI222	0	0	0	0	1	0	1	0	0	ffm	USA	2012	http://www.jimmunol.org/content/188/10/4866.short	1	0
JI223	1	0	0	0	0	0	0	0	0		Australia	2012	http://www.jimmunol.org/content/188/11/5752.short	0	0
JI224	0	0	0	0	0	0	0	0	0		Germany	2012	http://www.jimmunol.org/content/188/3/1098.short	1	1
JI225	0	1	0	0	0	0	0	0	0		USA	2012	http://www.jimmunol.org/content/188/3/968.short	0	0
JI226	0	0	1	0	0	0	0	0	0		France	2013	http://www.jimmunol.org/content/190/2/650.full	1	0
JI227	0	1	0	0	0	0	0	0	0		France	2012	http://www.jimmunol.org/content/188/7/3488.short	0	0
JI228	0	1	0	0	0	0	0	0	0		USA	2012	http://www.jimmunol.org/content/188/7/3469.short	0	0
JI229	0	0	0	0	1	1	0	0	0	mfm	USA	2012	http://www.jimmunol.org/content/188/4/1698.full	0	0
JI23	1	0	0	0	0	0	0	0	0		Australia	2003	http://www.jimmunol.org/content/168/11/5954.full	1	0
JI230	0	0	0	1	0	0	0	0	0		USA	2012	http://www.jimmunol.org/content/188/2/541.short	0	0
JI231	1	0	0	0	0	0	0	0	0		UK	2012	http://www.jimmunol.org/content/188/4/1708.short	1	0
JI232	0	0	1	0	0	0	0	0	0		UK	2012	http://www.jimmunol.org/content/189/2/968.full	0	0
JI233	0	1	0	0	0	0	0	0	0		Canada	2013	http://www.jimmunol.org/content/190/1/250.short	1	0
JI234	0	0	0	1	0	0	0	0	0		USA	2012	http://www.jimmunol.org/content/189/4/1911.short	0	0
JI235	0	0	0	1	0	0	0	0	0		USA	2012	http://www.jimmunol.org/content/189/1/403.short	0	0
JI236	0	1	0	0	0	0	0	0	0		Germany	2012	http://www.jimmunol.org/content/188/11/5438.short	1	0
JI237	0	0	0	0	1	0	1	0	0	fmf	Japan	2012	http://www.jimmunol.org/content/189/7/3641.short	0	0
JI238	1	0	0	0	0	0	0	0	0		Germany	2012	http://www.jimmunol.org/content/189/6/2890.short	1	0
JI239	0	0	0	1	0	0	0	0	0		UK	2013	http://www.jimmunol.org/content/190/3/881.full	0	0
JI24	1	0	0	0	0	0	0	0	0		Japan	2002	http://www.jimmunol.org/content/169/12/6668.short	0	0
JI240	0	0	0	0	0	0	0	0	0		China	2012	http://www.jimmunol.org/content/188/11/5293.short	1	1
JI241	0	0	1	0	0	0	0	0	0		USA	2012	http://www.jimmunol.org/content/189/2/916.short	0	0
JI242	0	0	1	0	0	0	0	0	0		Spain	2012	http://www.jimmunol.org/content/188/4/1578.short	1	0
JI243	0	1	0	0	0	0	0	0	0		Netherlands	2013	http://www.jimmunol.org/content/190/4/1672.short	0	0
JI244	0	0	0	0	0	0	0	0	0		China	2012	http://www.jimmunol.org/content/188/11/5776.short	1	1
JI245	0	1	0	0	0	0	0	0	0		USA	2012	http://www.jimmunol.org/content/189/6/3198.full	1	0
JI246	0	0	0	1	0	0	0	0	0		USA	2012	http://www.jimmunol.org/content/188/6/2483.short	1	0
JI247	0	0	0	0	1	1	0	0	0	mff	USA	2012	http://www.jimmunol.org/content/189/5/2635.full	0	0
JI248	0	0	0	0	0	0	0	0	0		USA	2012	http://www.jimmunol.org/content/188/4/1656.full	0	1
JI249	0	0	0	0	0	0	0	0	0		Korea	2012	http://www.jimmunol.org/content/188/6/2592.full	1	1
JI25	0	0	1	0	0	0	0	0	0		Switzerland	2007	http://www.jimmunol.org/content/179/12/8098.full	0	0
JI250	0	0	0	0	1	1	0	0	0	mfm	USA	2014	http://www.jimmunol.org/content/193/1/30.short	0	0
JI251	0	1	0	0	0	0	0	0	0		UK	2012	http://www.jimmunol.org/content/189/6/2784.short	0	0
JI252	1	0	0	0	0	0	0	0	0		USA	2014	http://www.jimmunol.org/content/192/5/2029.short	0	0
JI253	0	0	0	0	0	0	0	0	0		China	2014	http://www.jimmunol.org/content/192/4/1815.full	0	1
JI254	0	1	0	0	0	0	0	0	0		USA	2014	http://www.jimmunol.org/content/192/7/2961.short	0	0
JI255	0	0	1	0	0	0	0	0	0		USA	2014	http://www.jimmunol.org/content/192/6/2529.short	0	0
JI256	0	1	0	0	0	0	0	0	0		China	2014	http://www.jimmunol.org/content/192/3/1034.full	0	0
JI257	0	0	0	1	0	0	0	0	0		USA	2014	http://www.jimmunol.org/content/192/11/5069.short	0	0
JI258	0	0	0	1	0	0	0	0	0		Korea	2014	http://www.jimmunol.org/content/193/8/3891.full	1	0
JI259	0	0	0	1	0	0	0	0	0		Singapore	2015	http://www.jimmunol.org/content/193/8/3891.full	1	0
JI26	0	0	0	1	0	0	0	0	0		USA	2007	http://www.jimmunol.org/content/179/8/5082.short	0	0
JI260	0	1	0	0	0	0	0	0	0		Israel	2014	http://www.jimmunol.org/content/193/1/344.full	0	0
JI261	1	0	0	0	0	0	0	0	0		USA	2014	http://www.jimmunol.org/content/192/5/2326.short	1	0
JI262	0	0	1	0	0	0	0	0	0		Canada	2014	http://www.jimmunol.org/content/192/5/2219.short	0	0
JI263	0	0	1	0	0	0	0	0	0		USA	2014	http://www.jimmunol.org/content/192/5/2219.short	1	0
JI264	0	0	1	0	0	0	0	0	0		China	2014	http://www.jimmunol.org/content/192/3/1320.full	1	0
JI265	1	0	0	0	0	0	0	0	0		USA	2015	http://www.jimmunol.org/content/194/3/878.short	0	0
JI266	0	0	0	1	0	0	0	0	0		USA	2014	http://www.jimmunol.org/content/192/4/1351.short	1	0
JI267	0	0	0	0	1	1	0	0	0	mfm	USA	2014	http://www.jimmunol.org/content/192/3/1100.short	1	0
JI268	0	1	0	0	0	0	0	0	0		USA	2014	http://www.jimmunol.org/content/193/2/580.short	0	0
JI269	1	0	0	0	0	0	0	0	0		Australia	2014	http://www.jimmunol.org/content/192/4/1982.short	0	0
JI27	0	1	0	0	0	0	0	0	0		UK	2006	http://www.jimmunol.org/content/177/9/5852.full	0	0
JI270	1	0	0	0	0	0	0	0	0		UK	2014	http://www.jimmunol.org/content/192/3/1196.short	0	0
JI271	0	0	1	0	0	0	0	0	0		Denmark	2014	http://www.jimmunol.org/content/193/3/1213.short	0	0
JI272	1	0	0	0	0	0	0	0	0		UK	2014	http://www.jimmunol.org/content/193/7/3704.full	1	0
JI273	0	1	0	0	0	0	0	0	0		Spain	2014	http://www.jimmunol.org/content/193/4/1988.full	1	0
JI274	0	0	0	0	1	1	0	0	0	mfm	China	2014	http://www.jimmunol.org/content/192/3/1184.short	0	0
JI275	0	1	0	0	0	0	0	0	0		USA	2014	http://www.jimmunol.org/content/192/5/2156.short	1	0
JI276	0	1	0	0	0	0	0	0	0		USA	2014	http://www.jimmunol.org/content/193/12/6124.full	1	0
JI277	0	1	0	0	0	0	0	0	0		Brazil	2014	http://www.jimmunol.org/content/193/4/1864.full	1	0
JI278	0	0	1	0	0	0	0	0	0		Korea	2014	http://www.jimmunol.org/content/192/9/4417.full	1	0
JI279	0	1	0	0	0	0	0	0	0		Netherlands	2014	http://www.jimmunol.org/content/192/9/4103.short	1	0
JI28	1	0	0	0	0	0	0	0	0		UK	2002	http://www.jimmunol.org/content/169/7/3876.short	0	0
JI280	0	1	0	0	0	0	0	0	0		Australia	2014	http://www.jimmunol.org/content/192/2/572.short	1	0
JI281	1	0	0	0	0	0	0	0	0		USA	2014	http://www.jimmunol.org/content/192/11/5343.short	0	0
JI282	1	0	0	0	0	0	0	0	0		Germany	2014	http://www.jimmunol.org/content/192/9/4379.full	1	0
JI283	0	0	0	0	0	0	0	0	0		China	2014	http://www.jimmunol.org/content/193/5/2574.short	0	1
JI284	0	0	0	1	0	0	0	0	0		Finland	2015	http://www.jimmunol.org/content/194/1/68.full	0	0
JI285	0	0	1	0	0	0	0	0	0		USA	2014	http://www.jimmunol.org/content/192/1/300.short	0	0
JI286	0	1	0	0	0	0	0	0	0		Ireland	2015	http://www.jimmunol.org/content/194/12/5775.short	1	0
JI287	0	0	1	0	0	0	0	0	0		Belgium	2014	http://www.jimmunol.org/content/193/5/2147.short	1	0
JI288	1	0	0	0	0	0	0	0	0		USA	2014	http://www.jimmunol.org/content/192/11/4967.short	1	0
JI289	0	0	0	0	1	0	0	1	0	mmm	USA	2014	http://www.jimmunol.org/content/192/11/4967.short	0	0
JI29	0	1	0	0	0	0	0	0	0		UK	2001	http://www.jimmunol.org/content/169/7/3876.short	0	0
JI290	0	0	1	0	0	0	0	0	0		Germany	2014	http://www.jimmunol.org/content/192/1/316.full	1	0
JI291	0	1	0	0	0	0	0	0	0		USA	2014	http://www.jimmunol.org/content/194/1/29.short	0	0
JI292	0	0	0	1	0	0	0	0	0		USA	2014	http://www.jimmunol.org/content/193/9/4400.short	1	0
JI293	0	1	0	0	0	0	0	0	0		USA	2014	http://www.jimmunol.org/content/193/3/1383.short	1	0
JI294	0	0	0	1	0	0	0	0	0		China	2014	http://www.jimmunol.org/content/192/7/3365.full	0	0
JI295	0	0	0	1	0	0	0	0	0		USA	2014	http://www.jimmunol.org/content/192/6/2904.full	0	0
JI296	0	0	0	0	1	1	0	0	0	mmff	China	2014	http://www.jimmunol.org/content/192/2/704.full	0	0
JI297	0	0	0	0	1	1	0	0	0	mmf	China	2014	http://www.jimmunol.org/content/194/1/438.short	0	0
JI298	0	0	0	1	0	0	0	0	0		Denmark	2015	http://www.jimmunol.org/content/194/4/1417.full	0	0
JI299	0	0	1	0	0	0	0	0	0		Switzerland	2014	http://www.jimmunol.org/content/192/11/5002.full	0	0
JI3	0	1	0	0	0	0	0	0	0		USA	2002	http://www.jimmunol.org/content/168/9/4272.full	0	0
JI30	0	0	1	0	0	0	0	0	0		USA	2011	http://www.jimmunol.org/content/187/1/538.short	1	0
JI300	0	0	1	0	0	0	0	0	0		China	2014	http://www.jimmunol.org/content/192/8/3765.short	1	0
JI301	0	0	1	0	0	0	0	0	0		USA	2014	http://www.jimmunol.org/content/193/4/1799.short	0	0
JI302	1	0	0	0	0	0	0	0	0		USA	2014	http://www.jimmunol.org/content/193/7/3528.short	0	0
JI303	0	0	1	0	0	0	0	0	0		UK	2014	http://www.jimmunol.org/content/192/6/2677.full	1	0
JI304	0	0	0	1	0	0	0	0	0		Netherlands	2014	http://www.jimmunol.org/content/192/12/5540.full	0	0
JI305	0	1	0	0	0	0	0	0	0		USA	2014	http://www.jimmunol.org/content/192/4/1641.full	0	0
JI306	0	0	1	0	0	0	0	0	0		Finland	2014	http://www.jimmunol.org/content/192/12/5952.short	1	0
JI307	1	0	0	0	0	0	0	0	0		USA	2014	http://www.jimmunol.org/content/193/3/1024.full	0	0
JI308	1	0	0	0	0	0	0	0	0		Australia	2014	http://www.jimmunol.org/content/193/11/5595.short	0	0
JI31	1	0	0	0	0	0	0	0	0		Switzerland	2002	http://www.jimmunol.org/content/168/10/5278.full	1	0
JI32	0	0	1	0	0	0	0	0	0		USA	2007	http://www.jimmunol.org/content/178/1/280.full	1	0
JI33	0	0	1	0	0	0	0	0	0		USA	2005	http://www.jimmunol.org/content/175/11/7560.full	0	0
JI34	0	1	0	0	0	0	0	0	0		USA	2000	http://www.jimmunol.org/content/165/2/1138.short	1	0
JI35	1	0	0	0	0	0	0	0	0		USA	2009	http://www.jimmunol.org/content/182/3/1247.short	1	0
JI36	1	0	0	0	0	0	0	0	0		Germany	1998	http://www.jimmunol.org/content/160/1/60.full	0	0
JI37	1	0	0	0	0	0	0	0	0		Germany	2007	http://www.jimmunol.org/content/178/5/2661.short	0	0
JI38	0	0	1	0	0	0	0	0	0		France	2005	http://www.jimmunol.org/content/175/12/7791.full	1	0
JI39	1	0	0	0	0	0	0	0	0		Germany	2002	http://www.jimmunol.org/content/168/9/4531.short	1	0
JI4	1	0	0	0	0	0	0	0	0		Germany	2002	http://www.jimmunol.org/content/169/7/3480.full	0	0
JI40	0	1	0	0	0	0	0	0	0		Netherlands	2004	http://www.jimmunol.org/content/172/7/4410.short	0	0
JI41	0	1	0	0	0	0	0	0	0		UK	2000	http://www.jimmunol.org/content/164/3/1458.full	0	0
JI42	1	0	0	0	0	0	0	0	0		UK	1998	http://www.jimmunol.org/content/160/11/5654.short	0	0
JI43	0	1	0	0	0	0	0	0	0		Australia	2004	http://www.jimmunol.org/content/173/1/666.short	0	0
JI44	0	0	1	0	0	0	0	0	0		UK	1999	http://www.jimmunol.org/content/162/10/6278.full	1	0
JI45	0	0	0	0	0	0	0	0	0		USA	2004	http://www.jimmunol.org/content/173/2/721.short	1	1
JI46	1	0	0	0	0	0	0	0	0		Italy	2005	http://www.jimmunol.org/content/174/6/3137.short	1	0
JI47	0	0	0	1	0	0	0	0	0		USA	2008	http://www.jimmunol.org/content/181/7/4733.short	0	0
JI48	0	0	0	1	0	0	0	0	0		USA	2000	http://www.jimmunol.org/content/165/1/1.short	0	0
JI49	0	0	0	1	0	0	0	0	0		USA	2008	http://www.jimmunol.org/content/180/6/3647.short	0	0
JI5	1	0	0	0	0	0	0	0	0		USA	2001	http://www.jimmunol.org/content/167/4/1882.full	1	0
JI50	0	0	0	1	0	0	0	0	0		USA	2000	http://www.jimmunol.org/content/169/10/5904.short	1	0
JI51	0	0	1	0	0	0	0	0	0		Italy	1998	http://www.jimmunol.org/content/161/2/547.short	0	0
JI52	1	0	0	0	0	0	0	0	0		USA	2006	http://www.jimmunol.org/content/176/5/3157.short	0	0
JI53	0	1	0	0	0	0	0	0	0		UK	2000	http://www.jimmunol.org/content/165/6/3423.short	0	0
JI54	0	0	0	1	0	0	0	0	0		Germany	2006	http://www.jimmunol.org/content/176/7/4468.full	0	0
JI55	1	0	0	0	0	0	0	0	0		Spain	2000	http://www.jimmunol.org/content/164/6/3112.short	1	0
JI56	1	0	0	0	0	0	0	0	0		USA	2006	http://www.jimmunol.org/content/177/3/1746.short	0	0
JI57	0	1	0	0	0	0	0	0	0		Belgium	2006	http://www.jimmunol.org/content/177/10/6588.full	1	0
JI58	0	0	0	0	1	1	0	0	0	mfmm	Germany	2011	http://www.jimmunol.org/content/187/1/434.full	0	0
JI59	0	0	0	0	1	0	0	1	0	mmm	USA	1999	http://www.jimmunol.org/content/162/5/3022.full	0	0
JI6	0	0	0	1	0	0	0	0	0		USA	2004	http://www.jimmunol.org/content/173/4/2227.full	0	0
JI60	0	0	0	1	0	0	0	0	0		USA	2007	http://www.jimmunol.org/content/178/10/6252.short	0	0
JI61	0	0	1	0	0	0	0	0	0		USA	1999	http://www.jimmunol.org/content/178/10/6252.short	1	0
JI62	0	0	0	1	0	0	0	0	0		Australia	2009	http://www.jimmunol.org/content/183/11/7023.short	0	0
JI63	0	0	1	0	0	0	0	0	0		Korea	2010	http://www.jimmunol.org/content/185/3/1836.short	1	0
JI64	1	0	0	0	0	0	0	0	0		Germany	2004	http://www.jimmunol.org/content/173/10/5935.short	1	0
JI65	0	0	1	0	0	0	0	0	0		UK	2006	http://www.jimmunol.org/content/176/6/3821.short	0	0
JI66	0	1	0	0	0	0	0	0	0		Australia	2005	http://www.jimmunol.org/content/175/5/3092.short	0	0
JI67	0	0	0	1	0	0	0	0	0		USA	2001	http://www.jimmunol.org/content/167/2/910.short	1	0
JI68	0	1	0	0	0	0	0	0	0		USA	2009	http://www.jimmunol.org/content/182/6/3343.short	1	0
JI69	0	0	1	0	0	0	0	0	0		USA	2005	http://www.jimmunol.org/content/174/6/3220.short	1	0
JI7	1	0	0	0	0	0	0	0	0		Australia	1999	http://www.jimmunol.org/content/162/6/3504.full	1	0
JI70	0	0	1	0	0	0	0	0	0		USA	2000	http://www.jimmunol.org/content/165/8/4272.short	0	0
JI71	1	0	0	0	0	0	0	0	0		Canada	2007	http://www.jimmunol.org/content/178/10/6092.short	1	0
JI72	0	1	0	0	0	0	0	0	0		USA	2003	http://www.jimmunol.org/content/171/5/2556.short	0	0
JI73	1	0	0	0	0	0	0	0	0		Canada	2004	http://www.jimmunol.org/content/172/2/1146.short	0	0
JI74	0	0	0	1	0	0	0	0	0		France	2007	http://www.jimmunol.org/content/179/2/1129.short	0	0
JI75	1	0	0	0	0	0	0	0	0		USA	1999	http://www.jimmunol.org/content/162/2/1024.short	1	0
JI76	1	0	0	0	0	0	0	0	0		Germany	2004	http://www.jimmunol.org/content/173/11/6526.short	1	0
JI77	0	0	0	1	0	0	0	0	0		Framce	2008	http://www.jimmunol.org/content/181/7/5167.short	0	0
JI78	0	1	0	0	0	0	0	0	0		USA	2001	http://www.jimmunol.org/content/166/6/3659.short	1	0
JI79	0	1	0	0	0	0	0	0	0		France	2010	http://www.jimmunol.org/content/184/10/5914.short	0	0
JI8	0	0	0	1	0	0	0	0	0		USA	2002	http://www.jimmunol.org/content/168/12/6041.full	1	0
JI80	1	0	0	0	0	0	0	0	0		USA	2005	http://www.jimmunol.org/content/175/10/7046.short	1	0
JI81	1	0	0	0	0	0	0	0	0		UK	2003	http://www.jimmunol.org/content/170/8/3939.short	0	0
JI82	1	0	0	0	0	0	0	0	0		USA	2001	http://www.jimmunol.org/content/166/4/2173.short	0	0
JI83	1	0	0	0	0	0	0	0	0		USA	2006	http://www.jimmunol.org/content/176/7/3950.short	1	0
JI84	1	0	0	0	0	0	0	0	0		USA	2003	http://www.jimmunol.org/content/171/3/1473.short	0	0
JI85	1	0	0	0	0	0	0	0	0		USA	2000	http://www.jimmunol.org/content/164/3/1236.full	1	0
JI86	1	0	0	0	0	0	0	0	0		USA	2004	http://www.jimmunol.org/content/173/4/2699.short	1	0
JI87	0	1	0	0	0	0	0	0	0		USA	2000	http://www.jimmunol.org/content/164/7/3465.full	1	0
JI88	1	0	0	0	0	0	0	0	0		USA	2000	http://www.jimmunol.org/content/165/11/6244.short	0	0
JI89	1	0	0	0	0	0	0	0	0		USA	2000	http://www.jimmunol.org/content/165/6/2943.full	0	0
JI9	1	0	0	0	0	0	0	0	0		USA	2005	http://www.jimmunol.org/content/174/4/1783.full	1	0
JI90	0	0	0	1	0	0	0	0	0		UK	2009	http://www.jimmunol.org/content/182/5/2578.short	0	0
JI91	0	0	0	1	0	0	0	0	0		France	2008	http://www.jimmunol.org/content/180/2/1169.short	1	0
JI92	0	1	0	0	0	0	0	0	0		USA	2008	http://www.jimmunol.org/content/180/5/2863.short	0	0
JI93	0	0	0	1	0	0	0	0	0		France	1999	http://www.jimmunol.org/content/162/7/3757.short	1	0
JI94	1	0	0	0	0	0	0	0	0		USA	2002	http://www.jimmunol.org/content/169/8/4088.full	1	0
JI95	0	1	0	0	0	0	0	0	0		France	2006	http://www.jimmunol.org/content/176/8/4894.full	0	0
JI96	1	0	0	0	0	0	0	0	0		USA	2001	http://www.jimmunol.org/content/167/4/1871.short	1	0
JI97	0	1	0	0	0	0	0	0	0		Australia	2005	http://www.jimmunol.org/content/174/11/6592.short	1	0
JI98	0	0	1	0	0	0	0	0	0		France	2005	http://www.jimmunol.org/content/174/5/2942.short	0	0
JI99	0	1	0	0	0	0	0	0	0		USA	2001	http://www.jimmunol.org/content/167/10/5527.short	0	0
mBio1	0	0	0	0	1	0	0	1	0	mmm	Switzerland	2013	www.ncbi.nlm.nih.gov/pubmed/23422412	0	0
mBio10	0	0	0	1	0	0	0	0	0		USA	2013	www.ncbi.nlm.nih.gov/pubmed/23982075	1	0
mBio100	1	0	0	0	0	0	0	0	0		USA	2014	www.ncbi.nlm.nih.gov/pubmed/24987091	0	0
mBio11	1	0	0	0	0	0	0	0	0		USA	2014	www.ncbi.nlm.nih.gov/pubmed/25053787	1	0
mBio12	1	0	0	0	0	0	0	0	0		Japan	2015	www.ncbi.nlm.nih.gov/pubmed/26556278	1	0
mBio13	0	1	0	0	0	0	0	0	0		Australia	2015	www.ncbi.nlm.nih.gov/pubmed/26037121	1	0
mBio14	1	0	0	0	0	0	0	0	0		USA	2013	www.ncbi.nlm.nih.gov/pubmed/24345742	0	0
mBio15	0	0	0	0	1	0	0	1	0	mmm	Saudi Arabia	2013	www.ncbi.nlm.nih.gov/pubmed/24549846	1	0
mBio16	1	0	0	0	0	0	0	0	0		Canada	2011	www.ncbi.nlm.nih.gov/pubmed/21304167	1	0
mBio17	1	0	0	0	0	0	0	0	0		USA	2011	www.ncbi.nlm.nih.gov/pubmed/21933919	1	0
mBio18	1	0	0	0	0	0	0	0	0		UK	2014	www.ncbi.nlm.nih.gov/pubmed/25293758	1	0
mBio19	0	0	0	0	1	1	0	0	0	mfm	USA	2012	www.ncbi.nlm.nih.gov/pubmed/22991430	1	0
mBio2	1	0	0	0	0	0	0	0	0		USA	2010	www.ncbi.nlm.nih.gov/pubmed/20802825	1	0
mBio20	1	0	0	0	0	0	0	0	0		China	2011	www.ncbi.nlm.nih.gov/pubmed/21791581	0	0
mBio21	0	0	1	0	0	0	0	0	0		Germany	2013	www.ncbi.nlm.nih.gov/pubmed/24105764	1	0
mBio22	0	1	0	0	0	0	0	0	0		China	2015	www.ncbi.nlm.nih.gov/pubmed/26350969	0	0
mBio23	0	1	0	0	0	0	0	0	0		USA	2011	www.ncbi.nlm.nih.gov/pubmed/21862628	1	0
mBio24	0	0	0	1	0	0	0	0	0		USA	2013	www.ncbi.nlm.nih.gov/pubmed/23300249	1	0
mBio25	0	0	1	0	0	0	0	0	0		USA	2016	www.ncbi.nlm.nih.gov/pubmed/26733068	1	0
mBio26	0	1	0	0	0	0	0	0	0		USA	2014	www.ncbi.nlm.nih.gov/pubmed/24846384	0	0
mBio27	0	0	1	0	0	0	0	0	0		USA	2015	www.ncbi.nlm.nih.gov/pubmed/26173698	1	0
mBio28	0	0	0	0	1	0	1	0	0	fmm	USA	2011	www.ncbi.nlm.nih.gov/pubmed/21878570	1	0
mBio29	1	0	0	0	0	0	0	0	0		USA	2012	www.ncbi.nlm.nih.gov/pubmed/23033470	0	0
mBio3	0	0	0	0	1	1	0	0	0	mff	USA	2014	www.ncbi.nlm.nih.gov/pubmed/25182329	0	0
mBio30	0	0	0	1	0	0	0	0	0		USA	2010	www.ncbi.nlm.nih.gov/pubmed/20856824	1	0
mBio31	0	0	0	1	0	0	0	0	0		USA	2015	www.ncbi.nlm.nih.gov/pubmed/26396244	1	0
mBio32	0	1	0	0	0	0	0	0	0		USA	2012	www.ncbi.nlm.nih.gov/pubmed/22851656	1	0
mBio33	0	1	0	0	0	0	0	0	0		USA	2015	www.ncbi.nlm.nih.gov/pubmed/25714714	0	0
mBio34	0	1	0	0	0	0	0	0	0		USA	2015	www.ncbi.nlm.nih.gov/pubmed/22434848	1	0
mBio35	1	0	0	0	0	0	0	0	0		Italy	2014	www.ncbi.nlm.nih.gov/pubmed/25205091	1	0
mBio36	0	1	0	0	0	0	0	0	0		France	2013	www.ncbi.nlm.nih.gov/pubmed/23611908	1	0
mBio37	1	0	0	0	0	0	0	0	0		USA	2014	www.ncbi.nlm.nih.gov/pubmed/24549847	0	0
mBio38	0	1	0	0	0	0	0	0	0		USA	2013	www.ncbi.nlm.nih.gov/pubmed/23781066	1	0
mBio39	0	0	0	0	0	0	0	0	0		USA	2013	www.ncbi.nlm.nih.gov/pubmed/23386432	0	1
mBio4	1	0	0	0	0	0	0	0	0		USA	2014	www.ncbi.nlm.nih.gov/pubmed/24781747	1	0
mBio40	0	0	0	1	0	0	0	0	0		USA	2012	www.ncbi.nlm.nih.gov/pubmed/22991429	1	0
mBio41	0	0	1	0	0	0	0	0	0		Germany	2011	www.ncbi.nlm.nih.gov/pubmed/21610122	0	0
mBio42	0	0	0	0	1	0	1	0	0	fmf	USA	2013	www.ncbi.nlm.nih.gov/pubmed/24194543	1	0
mBio43	0	0	1	0	0	0	0	0	0		USA	2015	www.ncbi.nlm.nih.gov/pubmed/25736880	1	0
mBio44	1	0	0	0	0	0	0	0	0		USA	2014	www.ncbi.nlm.nih.gov/pubmed/25352618	0	0
mBio45	0	1	0	0	0	0	0	0	0		USA	2014	www.ncbi.nlm.nih.gov/pubmed/24713325	0	0
mBio46	0	1	0	0	0	0	0	0	0		USA	2015	www.ncbi.nlm.nih.gov/pubmed/25587013	0	0
mBio47	0	0	0	0	1	1	0	0	0	mff	USA	2015	www.ncbi.nlm.nih.gov/pubmed/26199334	0	0
mBio48	0	0	0	0	1	1	0	0	0	mffm	USA	2014	www.ncbi.nlm.nih.gov/pubmed/24425732	0	0
mBio49	0	0	1	0	0	0	0	0	0		USA	2014	www.ncbi.nlm.nih.gov/pubmed/25006233	0	0
mBio5	0	1	0	0	0	0	0	0	0		USA	2010	www.ncbi.nlm.nih.gov/pubmed/20689751	0	0
mBio50	1	0	0	0	0	0	0	0	0		USA	2015	www.ncbi.nlm.nih.gov/pubmed/26242629	0	0
mBio51	1	0	0	0	0	0	0	0	0		USA	2015	www.ncbi.nlm.nih.gov/pubmed/25900651	1	0
mBio52	1	0	0	0	0	0	0	0	0		Switzerland	2014	www.ncbi.nlm.nih.gov/pubmed/25271289	0	0
mBio53	1	0	0	0	0	0	0	0	0		Sweden	2014	www.ncbi.nlm.nih.gov/pubmed/25227462	1	0
mBio54	0	0	0	0	1	1	0	0	0	mfm	USA	2015	www.ncbi.nlm.nih.gov/pubmed/25784698	1	0
mBio55	0	0	0	0	1	0	1	0	0	fmmm	China	2014	www.ncbi.nlm.nih.gov/pubmed/24520060	0	0
mBio56	0	0	0	1	0	0	0	0	0		USA	2014	www.ncbi.nlm.nih.gov/pubmed/24643864	0	0
mBio57	0	0	1	0	0	0	0	0	0		USA	2012	www.ncbi.nlm.nih.gov/pubmed/22334516	1	0
mBio58	0	1	0	0	0	0	0	0	0		USA	2012	www.ncbi.nlm.nih.gov/pubmed/22807567	0	0
mBio59	0	0	1	0	0	0	0	0	0		UK	2014	www.ncbi.nlm.nih.gov/pubmed/24987092	0	0
mBio6	0	1	0	0	0	0	0	0	0		USA	2010	www.ncbi.nlm.nih.gov/pubmed/26787832	0	0
mBio60	0	1	0	0	0	0	0	0	0		USA	2014	www.ncbi.nlm.nih.gov/pubmed/24520065	1	0
mBio61	0	0	0	0	1	0	1	0	0	fmm	USA	2015	www.ncbi.nlm.nih.gov/pubmed/25604790	0	0
mBio62	0	1	0	0	0	0	0	0	0		USA	2014	www.ncbi.nlm.nih.gov/pubmed/24549849	0	0
mBio63	0	0	0	0	1	0	1	0	0	ffm	USA	2014	www.ncbi.nlm.nih.gov/pubmed/25389178	1	0
mBio64	0	1	0	0	0	0	0	0	0		China	2015	www.ncbi.nlm.nih.gov/pubmed/25991678	1	0
mBio65	0	0	1	0	0	0	0	0	0		USA	2010	www.ncbi.nlm.nih.gov/pubmed/21116343	0	0
mBio66	0	0	0	0	0	0	0	0	0		USA	2010	www.ncbi.nlm.nih.gov/pubmed/20714442	0	1
mBio67	0	0	0	1	0	0	0	0	0		UK	2014	www.ncbi.nlm.nih.gov/pubmed/25118235	1	0
mBio68	1	0	0	0	0	0	0	0	0		USA	2014	www.ncbi.nlm.nih.gov/pubmed/24895308	0	0
mBio69	0	0	1	0	0	0	0	0	0		USA	2014	www.ncbi.nlm.nih.gov/pubmed/25271288	0	0
mBio7	0	0	0	0	1	1	0	0	0	mmfm	India	2014	www.ncbi.nlm.nih.gov/pubmed/25370496	1	0
mBio70	0	1	0	0	0	0	0	0	0		USA	2010	www.ncbi.nlm.nih.gov/pubmed/20941330	1	0
mBio71	1	0	0	0	0	0	0	0	0		USA	2013	www.ncbi.nlm.nih.gov/pubmed/23572555	1	0
mBio72	0	1	0	0	0	0	0	0	0		USA	2015	www.ncbi.nlm.nih.gov/pubmed/25691585	1	0
mBio73	0	0	0	1	0	0	0	0	0		USA	2014	www.ncbi.nlm.nih.gov/pubmed/24713324	1	0
mBio74	0	0	1	0	0	0	0	0	0		Italy	2015	www.ncbi.nlm.nih.gov/pubmed/26037125	0	0
mBio75	0	1	0	0	0	0	0	0	0		USA	2015	www.ncbi.nlm.nih.gov/pubmed/25873371	1	0
mBio76	1	0	0	0	0	0	0	0	0		Australia	2015	www.ncbi.nlm.nih.gov/pubmed/25028429	1	0
mBio77	0	0	0	0	1	0	1	0	0	fmf	Sweden	2012	www.ncbi.nlm.nih.gov/pubmed/23269830	1	0
mBio78	0	0	0	1	0	0	0	0	0		Portugal	2015	www.ncbi.nlm.nih.gov/pubmed/25691594	1	0
mBio79	0	1	0	0	0	0	0	0	0		USA	2012	www.ncbi.nlm.nih.gov/pubmed/23111869	1	0
mBio8	0	1	0	0	0	0	0	0	0		UK	2015	www.ncbi.nlm.nih.gov/pubmed/26037120	1	0
mBio80	0	1	0	0	0	0	0	0	0		France	2013	www.ncbi.nlm.nih.gov/pubmed/23736288	0	0
mBio81	1	0	0	0	0	0	0	0	0		USA	2015	www.ncbi.nlm.nih.gov/pubmed/25759499	1	0
mBio82	0	0	0	0	1	0	0	0	1	fff	Germany	2014	www.ncbi.nlm.nih.gov/pubmed/25516619	0	0
mBio83	0	0	0	1	0	0	0	0	0		USA	2014	www.ncbi.nlm.nih.gov/pubmed/25406383	1	0
mBio84	0	0	0	0	1	0	1	0	0	fmf	Belgium	2014	www.ncbi.nlm.nih.gov/pubmed/24917595	1	0
mBio85	0	1	0	0	0	0	0	0	0		Sweden	2014	www.ncbi.nlm.nih.gov/pubmed/25293762	0	0
mBio86	0	0	0	1	0	0	0	0	0		USA	2013	www.ncbi.nlm.nih.gov/pubmed/23481603	0	0
mBio87	0	0	1	0	0	0	0	0	0		France	2014	www.ncbi.nlm.nih.gov/pubmed/24449750	0	0
mBio88	1	0	0	0	0	0	0	0	0		USA	2014	www.ncbi.nlm.nih.gov/pubmed/25096873	1	0
mBio89	0	0	0	1	0	0	0	0	0		France	2014	www.ncbi.nlm.nih.gov/pubmed/24825008	1	0
mBio9	0	0	0	0	1	1	0	0	0	mmf	USA	2013	www.ncbi.nlm.nih.gov/pubmed/23963180	1	0
mBio90	0	1	0	0	0	0	0	0	0		USA	2013	www.ncbi.nlm.nih.gov/pubmed/23653446	0	0
mBio91	1	0	0	0	0	0	0	0	0		USA	2013	www.ncbi.nlm.nih.gov/pubmed/24085781	1	0
mBio92	0	0	0	1	0	0	0	0	0		USA	2015	www.ncbi.nlm.nih.gov/pubmed/25944860	1	0
mBio93	1	0	0	0	0	0	0	0	0		USA	2010	www.ncbi.nlm.nih.gov/pubmed/20978540	1	0
mBio94	0	1	0	0	0	0	0	0	0		USA	2011	www.ncbi.nlm.nih.gov/pubmed/21828219	1	0
mBio95	1	0	0	0	0	0	0	0	0		USA	2010	www.ncbi.nlm.nih.gov/pubmed/20941329	0	0
mBio96	0	0	0	0	1	1	0	0	0	mffm	Netherlands	2014	www.ncbi.nlm.nih.gov/pubmed/25467439	0	0
mBio97	1	0	0	0	0	0	0	0	0		USA	2014	www.ncbi.nlm.nih.gov/pubmed/25516617	0	0
mBio98	0	0	0	0	1	0	0	1	0	mmm	USA	2016	www.ncbi.nlm.nih.gov/pubmed/26861017	0	0
mBio99	0	0	0	1	0	0	0	0	0		Germany	2015	www.ncbi.nlm.nih.gov/pubmed/26374119	1	0
Misc1	0	0	0	0	1	1	0	0	0	mmf	USA	2007	https://www.ncbi.nlm.nih.gov/pubmed/17279589/	0	0
Misc10	0	0	0	1	0	0	0	0	0		Germany	2006	https://www.ncbi.nlm.nih.gov/pubmed/17009283/	0	0
Misc100	0	0	1	0	0	0	0	0	0		Spain	1998	http://onlinelibrary.wiley.com/doi/10.1016/S0014-5793(98)00289-0/epdf	0	0
Misc101	0	1	0	0	0	0	0	0	0		Israel	1998	http://onlinelibrary.wiley.com/doi/10.1016/S0014-5793(98)01555-5/epdf	1	0
Misc102	1	0	0	0	0	0	0	0	0		USA	1998	http://onlinelibrary.wiley.com/doi/10.1016/S0014-5793(98)01319-2/full	1	0
Misc103	0	0	1	0	0	0	0	0	0		USA	1996	http://genesdev.cshlp.org/content/10/12/1443.full.pdf+html	0	0
Misc104	0	1	0	0	0	0	0	0	0		USA	1995	http://genesdev.cshlp.org/content/9/22/2795.full.pdf	1	0
Misc105	0	1	0	0	0	0	0	0	0		USA	1995	http://genesdev.cshlp.org/content/9/13/1654.full.pdf+html	1	0
Misc106	0	0	0	0	1	0	1	0	0	ffm	USA	1995	http://genesdev.cshlp.org/content/9/15/1831.full.pdf+html	1	0
Misc107	0	1	0	0	0	0	0	0	0		Israel	1995	http://genesdev.cshlp.org/content/9/1/15.full.pdf+html	1	0
Misc108	0	0	1	0	0	0	0	0	0		USA	1996	http://genome.cshlp.org/content/6/6/504.full.pdf	1	0
Misc109	1	0	0	0	0	0	0	0	0		USA	1998	http://onlinelibrary.wiley.com/doi/10.1002/hep.510270514/epdf	1	0
Misc11	1	0	0	0	0	0	0	0	0		USA	2011	https://www.ncbi.nlm.nih.gov/pubmed/21956888/	1	0
Misc110	1	0	0	0	0	0	0	0	0		Finland	1997	https://www.ncbi.nlm.nih.gov/pubmed/9355980	0	0
Misc111	0	0	0	0	0	0	0	0	0		Taiwan	1997	https://www.ncbi.nlm.nih.gov/pubmed/9219832	0	1
Misc112	1	0	0	0	0	0	0	0	0		USA	1996	http://www.sciencedirect.com/science/article/pii/S0022283696903095	0	0
Misc113	0	1	0	0	0	0	0	0	0		USA	1997	http://onlinelibrary.wiley.com/doi/10.1359/jbmr.1997.12.12.1959/full	0	0
Misc114	0	0	0	1	0	0	0	0	0		USA	1998	http://onlinelibrary.wiley.com/doi/10.1359/jbmr.1998.13.4.633/epdf	1	0
Misc115	1	0	0	0	0	0	0	0	0		USA	1998	http://onlinelibrary.wiley.com/doi/10.1111/j.1469-7793.1998.003bi.x/epdf	1	0
Misc116	1	0	0	0	0	0	0	0	0		USA	1996	https://www.nature.com/articles/ng0996-95	0	0
Misc117	1	0	0	0	0	0	0	0	0		USA	1996	https://www.ncbi.nlm.nih.gov/pubmed/8896555	0	0
Misc118	1	0	0	0	0	0	0	0	0		UK	1995	https://www.nature.com/articles/ng1295-428	1	0
Misc119	1	0	0	0	0	0	0	0	0		USA	1996	https://www.nature.com/articles/nm1196-1240	1	0
Misc12	1	0	0	0	0	0	0	0	0		Germany	2010	https://www.ncbi.nlm.nih.gov/pubmed/20652921	1	0
Misc120	1	0	0	0	0	0	0	0	0		USA	1997	http://onlinelibrary.wiley.com/doi/10.1002/pro.5560060902/epdf	0	0
Misc13	1	0	0	0	0	0	0	0	0		Germany	2013	https://www.ncbi.nlm.nih.gov/pubmed/23893661/	0	0
Misc14	1	0	0	0	0	0	0	0	0		Germany	2010	https://www.ncbi.nlm.nih.gov/pubmed/20354971/	0	0
Misc15	1	0	0	0	0	0	0	0	0		Israel	1997	http://onlinelibrary.wiley.com/doi/10.1111/j.1469-7793.1997.575bj.x/full	1	0
Misc16	1	0	0	0	0	0	0	0	0		Germany	2013	https://www.ncbi.nlm.nih.gov/pubmed/23649719/	0	0
Misc17	1	0	0	0	0	0	0	0	0		Germany	2011	https://www.ncbi.nlm.nih.gov/pubmed/22113802	1	0
Misc18	1	0	0	0	0	0	0	0	0		Germany	2012	https://www.ncbi.nlm.nih.gov/pubmed/22807170/	0	0
Misc19	0	0	1	0	0	0	0	0	0		Brazil	2014	https://www.ncbi.nlm.nih.gov/pubmed/25411006	1	0
Misc2	0	0	0	1	0	0	0	0	0		Germany	2012	https://www.ncbi.nlm.nih.gov/pubmed/22144177	1	0
Misc20	0	1	0	0	0	0	0	0	0		Brazil	2014	https://www.ncbi.nlm.nih.gov/pubmed/24676663/	1	0
Misc21	0	1	0	0	0	0	0	0	0		Brazil	2014	https://www.ncbi.nlm.nih.gov/pubmed/24626309/	0	0
Misc22	0	0	0	1	0	0	0	0	0		Brazil	2015	https://www.ncbi.nlm.nih.gov/pubmed/26676317/	1	0
Misc23	0	0	1	0	0	0	0	0	0		Brazil	2014	https://www.ncbi.nlm.nih.gov/pubmed/25424446/	1	0
Misc24	0	0	0	1	0	0	0	0	0		Brazil	2015	https://www.ncbi.nlm.nih.gov/pubmed/26200711/	1	0
Misc25	0	0	1	0	0	0	0	0	0		Brazil	2015	https://www.ncbi.nlm.nih.gov/pubmed/26107188/	0	0
Misc26	0	0	1	0	0	0	0	0	0		Brazil	2015	https://www.ncbi.nlm.nih.gov/pubmed/26560984/	0	0
Misc27	0	0	1	0	0	0	0	0	0		Brazil	2015	https://www.ncbi.nlm.nih.gov/pubmed/26676320/	0	0
Misc28	1	0	0	0	0	0	0	0	0		Brazil	2015	https://www.ncbi.nlm.nih.gov/pubmed/26602876/	0	0
Misc29	0	0	1	0	0	0	0	0	0		Brazil	2014	https://www.ncbi.nlm.nih.gov/pubmed/25494468/	1	0
Misc3	1	0	0	0	0	0	0	0	0		USA	2010	https://www.ncbi.nlm.nih.gov/pubmed/20583015/	0	0
Misc30	1	0	0	0	0	0	0	0	0		USA	2014	https://www.ncbi.nlm.nih.gov/pubmed/25185005	1	0
Misc31	0	0	0	1	0	0	0	0	0		Brazil	2015	https://www.ncbi.nlm.nih.gov/pubmed/26038959	0	0
Misc32	1	0	0	0	0	0	0	0	0		Brazil	2015	https://www.ncbi.nlm.nih.gov/pubmed/25742268/	1	0
Misc33	1	0	0	0	0	0	0	0	0		Panama	2014	http://dx.doi.org/10.1590/0074-0276140136	0	0
Misc34	0	1	0	0	0	0	0	0	0		UK	2004	https://www.ncbi.nlm.nih.gov/pubmed/15126641	0	0
Misc35	1	0	0	0	0	0	0	0	0	mm	UK	2006	https://www.ncbi.nlm.nih.gov/pubmed/16988024	0	0
Misc36	1	0	0	0	0	0	0	0	0		China	2016	http://journals.plos.org/plosone/article?id=10.1371/journal.pone.0149629	1	0
Misc37	1	0	0	0	0	0	0	0	0		Japan	2008	http://www.nature.com/nbt/journal/v26/n1/abs/nbt1374.html	0	0
Misc38	0	1	0	0	0	0	0	0	0		Iceland	2009	http://www.nature.com/ng/journal/v41/n8/abs/ng.417.html	1	0
Misc39	1	0	0	0	0	0	0	0	0		USA	2007	http://www.nature.com/nm/journal/v13/n8/abs/nm1618.html	1	0
Misc4	0	0	0	1	0	0	0	0	0		Germany	2011	https://www.ncbi.nlm.nih.gov/pubmed/22034093	0	0
Misc40	1	0	0	0	0	0	0	0	0		UK	1997	http://www.nature.com/ng/journal/v15/n1/abs/ng0197-103.html	1	0
Misc41	0	0	0	1	0	0	0	0	0		Japan	2007	http://www.nature.com/nm/journal/v13/n5/abs/nm1574.html	0	0
Misc42	1	0	0	0	0	0	0	0	0		France	2008	http://www.nature.com/ng/journal/v40/n3/abs/ng.78.html	1	0
Misc43	0	1	0	0	0	0	0	0	0		Sweden	2007	http://www.nature.com/ncb/journal/v9/n6/abs/ncb1596.html	0	0
Misc44	0	0	0	1	0	0	0	0	0		Switzerland	2009	http://www.nature.com/nm/journal/v15/n1/abs/nm.1902.html	0	0
Misc45	1	0	0	0	0	0	0	0	0		USA	1997	http://www.nature.com/ng/journal/v15/n3/abs/ng0397-303.html	0	0
Misc46	0	0	1	0	0	0	0	0	0		Spain	1997	http://www.nature.com/ng/journal/v18/n1/abs/ng0198-69.html	0	0
Misc47	0	0	0	0	1	1	0	0	0	mm?f	Netherlands	1996	http://www.nature.com/ng/journal/v14/n3/abs/ng1196-320.html	0	0
Misc48	1	0	0	0	0	0	0	0	0		Germany	2007	http://www.nature.com/ng/journal/v39/n2/abs/ng1954.html	0	0
Misc49	0	0	0	1	0	0	0	0	0		Italy	1996	http://www.nature.com/ng/journal/v12/n1/abs/ng0196-94.html	1	0
Misc5	0	0	1	0	0	0	0	0	0		UK	2011	https://www.ncbi.nlm.nih.gov/pubmed/21770003/	1	0
Misc50	1	0	0	0	0	0	0	0	0		UK	2007	http://www.nature.com/ng/journal/v39/n8/abs/ng2067.html	1	0
Misc51	0	0	0	0	1	0	0	0	1	fff	UK	2007	http://www.nature.com/ng/journal/v39/n3/abs/ng1981.html	1	0
Misc52	1	0	0	0	0	0	0	0	0		Germany	2003	http://www.nature.com/nmat/journal/v2/n12/abs/nmat1019.html	0	0
Misc53	1	0	0	0	0	0	0	0	0		Germany	2008	http://www.nature.com/ng/journal/v40/n7/abs/ng.170.html	1	0
Misc54	0	1	0	0	0	0	0	0	0		USA	2008	http://www.nature.com/ng/journal/v40/n12/abs/ng.257.html	0	0
Misc55	0	1	0	0	0	0	0	0	0		Spain	2009	http://bmcproc.biomedcentral.com/articles/10.1186/1753-6561-3-S4-S6	0	0
Misc56	1	0	0	0	0	0	0	0	0		USA	2008	http://bmcsystbiol.biomedcentral.com/articles/10.1186/1752-0509-2-73	1	0
Misc57	0	0	0	1	0	0	0	0	0		USA	2010	http://bmcbioinformatics.biomedcentral.com/articles/10.1186/1471-2105-11-574	0	0
Misc58	0	0	0	1	0	0	0	0	0		Australia	2013	https://www.ncbi.nlm.nih.gov/pubmed/23683579/	1	0
Misc59	0	0	0	0	1	0	0	1	0	mmm	USA	2013	http://dx.doi.org/10.1016/j.cell.2013.09.053	1	0
Misc6	0	1	0	0	0	0	0	0	0		USA	2010	https://www.ncbi.nlm.nih.gov/pubmed/20544898/	1	0
Misc60	0	1	0	0	0	0	0	0	0		USA	2012	http://dx.doi.org/10.1016/j.cell.2012.05.044	1	0
Misc61	0	1	0	0	0	0	0	0	0		China	2015	http://www.cell.com/cell/fulltext/S0092-8674(15)00124-5	0	0
Misc62	1	0	0	0	0	0	0	0	0		Germany	2015	http://www.cell.com/cell/fulltext/S0092-8674(15)00556-5	0	0
Misc63	1	0	0	0	0	0	0	0	0		USA	1995	https://www.ncbi.nlm.nih.gov/pubmed/7495282/	0	0
Misc64	1	0	0	0	0	0	0	0	0		France	1997	http://www.sciencedirect.com/science/article/pii/S0006291X97971242	1	0
Misc65	0	0	0	0	0	0	0	0	0		Japan	1997	http://www.sciencedirect.com/science/article/pii/S0006291X97968650#!	1	1
Misc66	1	0	0	0	0	0	0	0	0		Germany	1996	https://www.ncbi.nlm.nih.gov/pubmed/8605350/	1	0
Misc67	0	1	0	0	0	0	0	0	0		Germany	1998	http://onlinelibrary.wiley.com/doi/10.1111/j.1750-3639.1998.tb00152.x/full	1	0
Misc68	0	1	0	0	0	0	0	0	0		USA	1995	http://cancerres.aacrjournals.org/content/55/23/5536.short	0	0
Misc69	1	0	0	0	0	0	0	0	0		USA	1995	http://cancerres.aacrjournals.org/content/55/13/2910.short	0	0
Misc7	1	0	0	0	0	0	0	0	0		Italy	2013	https://www.ncbi.nlm.nih.gov/pubmed/23335456	0	0
Misc70	1	0	0	0	0	0	0	0	0		USA	1995	http://www.sciencedirect.com/science/article/pii/0092867495901264	1	0
Misc71	0	1	0	0	0	0	0	0	0	0	Switzerland	1996	https://www.ncbi.nlm.nih.gov/pubmed/8978681	1	0
Misc72	1	0	0	0	0	0	0	0	0		Germany	1996	https://www.ncbi.nlm.nih.gov/pubmed/8654365/	0	0
Misc73	0	0	0	0	1	1	0	0	0	mmff	USA	1996	https://www.ncbi.nlm.nih.gov/pubmed/8895581/	0	0
Misc74	1	0	0	0	0	0	0	0	0		Germany	1995	https://www.ncbi.nlm.nih.gov/pubmed/8521815/	0	0
Misc75	0	1	0	0	0	0	0	0	0		USA	1997	https://apsjournals.apsnet.org/doi/abs/10.1094/PHYTO.1997.87.1.50	1	0
Misc76	0	0	0	0	1	1	0	0	0	mmf	Switzerland	1997	http://onlinelibrary.wiley.com/doi/10.1016/S0014-5793(97)01231-3/epdf	0	0
Misc77	0	0	1	0	0	0	0	0	0		Spain	1997	http://onlinelibrary.wiley.com/doi/10.1016/S0014-5793(97)00623-6/epdf	0	0
Misc78	1	0	0	0	0	0	0	0	0		Germany	1997	http://onlinelibrary.wiley.com/doi/10.1016/S0014-5793(97)01503-2/full	0	0
Misc79	0	1	0	0	0	0	0	0	0		Belgium	1997	http://onlinelibrary.wiley.com/doi/10.1016/S0014-5793(97)00822-3/full	1	0
Misc8	0	1	0	0	0	0	0	0	0		Germany	2004	https://www.ncbi.nlm.nih.gov/pubmed/18629997/	1	0
Misc80	1	0	0	0	0	0	0	0	0		Austria	1997	http://onlinelibrary.wiley.com/doi/10.1016/S0014-5793(97)01382-3/full	0	0
Misc81	1	0	0	0	0	0	0	0	0		USA	1997	http://onlinelibrary.wiley.com/doi/10.1016/S0014-5793(97)00700-X/epdf	1	0
Misc82	1	0	0	0	0	0	0	0	0		Germany	1997	http://onlinelibrary.wiley.com/doi/10.1016/S0014-5793(97)01415-4/full	0	0
Misc83	1	0	0	0	0	0	0	0	0		Germany	1997	http://onlinelibrary.wiley.com/doi/10.1016/S0014-5793(97)00167-1/epdf	1	0
Misc84	0	1	0	0	0	0	0	0	0		Russia	1997	http://onlinelibrary.wiley.com/doi/10.1016/S0014-5793(97)00901-0/epdf	1	0
Misc85	1	0	0	0	0	0	0	0	0		Germany	1997	http://onlinelibrary.wiley.com/doi/10.1016/S0014-5793(97)00157-9/epdf	0	0
Misc86	0	0	1	0	0	0	0	0	0		Belgium	1997	http://onlinelibrary.wiley.com/doi/10.1016/S0014-5793(97)00890-9/full	0	0
Misc87	1	0	0	0	0	0	0	0	0		Netherlands	1997	http://onlinelibrary.wiley.com/doi/10.1016/S0014-5793(97)00768-0/epdf	0	0
Misc88	0	1	0	0	0	0	0	0	0		France	1997	http://onlinelibrary.wiley.com/doi/10.1016/S0014-5793(97)00453-5/full	1	0
Misc89	1	0	0	0	0	0	0	0	0		Japan	1997	http://onlinelibrary.wiley.com/doi/10.1016/S0014-5793(97)00633-9/full	0	0
Misc9	1	0	0	0	0	0	0	0	0		Germany	2007	https://www.ncbi.nlm.nih.gov/pubmed/17899583/	1	0
Misc90	0	1	0	0	0	0	0	0	0		USA	1998	http://onlinelibrary.wiley.com/doi/10.1016/S0014-5793(98)01266-6/epdf	1	0
Misc91	1	0	0	0	0	0	0	0	0		Sweden	1998	http://onlinelibrary.wiley.com/doi/10.1016/S0014-5793(98)00954-5/epdf	0	0
Misc92	0	0	1	0	0	0	0	0	0		Spain	1998	http://onlinelibrary.wiley.com/doi/10.1016/S0014-5793(97)01543-3/epdf	1	0
Misc93	1	0	0	0	0	0	0	0	0		USA	1998	http://onlinelibrary.wiley.com/doi/10.1016/S0014-5793(98)00330-5/full	0	0
Misc94	0	1	0	0	0	0	0	0	0		USA	1998	http://onlinelibrary.wiley.com/doi/10.1016/S0014-5793(98)00680-2/full	0	0
Misc95	1	0	0	0	0	0	0	0	0		USA	1998	http://onlinelibrary.wiley.com/doi/10.1016/S0014-5793(98)01465-3/full	1	0
Misc96	0	0	0	0	1	0	1	0	0	fmm	Germany	1998	http://onlinelibrary.wiley.com/doi/10.1016/S0014-5793(98)01525-7/epdf	1	0
Misc97	0	1	0	0	0	0	0	0	0		France	1998	http://onlinelibrary.wiley.com/doi/10.1016/S0014-5793(98)01257-5/full	0	0
Misc98	1	0	0	0	0	0	0	0	0		USA	1998	http://onlinelibrary.wiley.com/doi/10.1016/S0014-5793(98)00740-6/epdf	1	0
Misc99	0	1	0	0	0	0	0	0	0		Canada	1998	http://onlinelibrary.wiley.com/doi/10.1016/S0014-5793(98)00129-X/full	1	0
Nature1	0	1	0	0	0	0	0	0	0		USA	2001	http://www.nature.com/nature/journal/v411/n6837/full/411603a0.html	0	0
Nature10	1	0	0	0	0	0	0	0	0		USA	2005	http://www.nature.com/nature/journal/v436/n7050/abs/nature03880.html	0	0
Nature100	1	0	0	0	0	0	0	0	0		USA	2006	http://www.nature.com/nature/journal/v441/n7097/abs/nature04779.html	1	0
Nature101	1	0	0	0	0	0	0	0	0		USA	2005	http://www.nature.com/nature/journal/v436/n7051/full/nature03822.html	1	0
Nature102	0	0	0	1	0	0	0	0	0		UK	2010	http://www.nature.com/nature/journal/v467/n7316/abs/nature09397.html	0	0
Nature103	0	1	0	0	0	0	0	0	0		USA	1995	https://www.ncbi.nlm.nih.gov/pubmed/7530336	1	0
Nature104	1	0	0	0	0	0	0	0	0		Austria	1997	https://www.nature.com/articles/385269a0	1	0
Nature11	0	0	1	0	0	0	0	0	0		USA	2010	http://www.nature.com/nature/journal/v463/n7282/full/nature08699.html	1	0
Nature12	0	0	0	0	1	0	0	1	0	mmm	USA	2010	http://www.nature.com/nature/journal/v464/n7287/full/nature08825.html	0	0
Nature13	0	0	0	1	0	0	0	0	0		USA	2008	http://www.nature.com/nature/journal/v452/n7185/abs/nature06723.html	0	0
Nature14	1	0	0	0	0	0	0	0	0		USA	2008	http://www.nature.com/nature/journal/v454/n7203/abs/nature06970.html	0	0
Nature15	1	0	0	0	0	0	0	0	0		UK	2011	http://www.nature.com/nature/journal/v469/n7331/abs/nature09654.html	1	0
Nature16	1	0	0	0	0	0	0	0	0		USA	2007	http://www.nature.com/nature/journal/v444/n7115/abs/nature05237.html	1	0
Nature17	0	0	0	0	1	1	0	0	0	mfm	USA	2005	http://www.nature.com/nature/journal/v437/n7058/abs/nature03911.html	0	0
Nature18	1	0	0	0	0	0	0	0	0		USA	2009	http://www.nature.com/nature/journal/v459/n7246/abs/nature08031.html	1	0
Nature19	0	0	0	0	1	1	0	0	0	mfm	USA	2009	http://www.nature.com/nature/journal/v461/n7265/abs/nature08463.html	0	0
Nature2	1	0	0	0	0	0	0	0	0		USA	1997	http://www.nature.com/ng/journal/v16/n4/abs/ng0897-383.html	1	0
Nature20	0	0	0	0	1	1	0	0	0	mfm	USA	2006	http://www.nature.com/nature/journal/v439/n7075/abs/nature04384.html	0	0
Nature21	0	0	1	0	0	0	0	0	0		USA	2006	http://www.nature.com/nature/journal/v440/n7088/abs/nature04565.html	1	0
Nature22	0	0	1	0	0	0	0	0	0		Canada	2010	http://www.nature.com/nature/journal/v463/n7281/abs/nature08811.html	1	0
Nature23	0	0	0	0	0	0		0	0	ff?	Japan	2008	http://www.nature.com/nature/journal/v455/n7215/abs/nature07399.html	0	1
Nature24	1	0	0	0	0	0	0	0	0		Germany	2008	http://www.nature.com/nature/journal/v454/n7204/abs/nature07061.html	1	0
Nature25	1	0	0	0	0	0	0	0	0		USA	2009	http://www.nature.com/nature/journal/v457/n7231/abs/nature07684.html	1	0
Nature26	0	0	0	0	1	1	0	0	0	mfm	USA	2005	http://www.nature.com/nature/journal/v433/n7026/abs/nature03215.html	0	0
Nature27	1	0	0	0	0	0	0	0	0		Japan	2006	http://www.nature.com/nature/journal/v441/n7095/abs/nature04723.html	1	0
Nature28	0	0	0	0	1	1	0	0	0	mmmmf	Iceland	2008	http://www.nature.com/nature/journal/v452/n7187/abs/nature06846.html	0	0
Nature29	1	0	0	0	0	0	0	0	0		Japan	2005	http://www.nature.com/nature/journal/v434/n7034/abs/nature03464.html	1	0
Nature3	0	1	0	0	0	0	0	0	0		USA	1997	http://www.nature.com/ng/journal/v16/n1/abs/ng0597-64.html	1	0
Nature30	1	0	0	0	0	0	0	0	0		Netherlands	2005	http://www.nature.com/nature/journal/v437/n7058/abs/nature03950.html	0	0
Nature31	0	0	0	1	0	0	0	0	0		Austria	2007	http://www.nature.com/nature/journal/v446/n7135/abs/nature05672.html	1	0
Nature32	1	0	0	0	0	0	0	0	0		USA	2009	http://www.nature.com/nature/journal/v459/n7248/abs/nature08105.html	0	0
Nature33	1	0	0	0	0	0	0	0	0		USA	2007	http://www.nature.com/nature/journal/v448/n7150/abs/nature05972.html	0	0
Nature34	1	0	0	0	0	0	0	0	0		USA	2012	http://www.nature.com/nature/journal/v483/n7389/abs/nature10863.html	1	0
Nature35	1	0	0	0	0	0	0	0	0		USA	2009	http://www.nature.com/nature/journal/v459/n7249/abs/nature08119.html	0	0
Nature36	0	0	0	0	0	0		0	0	f?m	Canada	1997	http://www.uniroma2.it/didattica/eg/deposito/A-Nat385_357.pdf	0	1
Nature37	0	0	0	0	1	1	0	0	0	mff	USA	2009	http://www.nature.com/nature/journal/v461/n7260/abs/nature08274.html	0	0
Nature38	0	0	1	0	0	0	0	0	0		Germany	2007	http://www.nature.com/nature/journal/v440/n7088/abs/nature04697.html	1	0
Nature39	1	0	0	0	0	0	0	0	0		France	2009	http://www.nature.com/nature/journal/v457/n7225/abs/nature07462.html	1	0
Nature4	0	0	0	0	1	0	0	1	0	mmm	USA	2010	http://www.ncbi.nlm.nih.gov/pmc/articles/PMC3156573/	1	0
Nature40	0	1	0	0	0	0	0	0	0		USA	2004	http://www.nature.com/nature/journal/v430/n7001/abs/nature02797.html	0	0
Nature41	1	0	0	0	0	0	0	0	0		UK	2008	http://www.nature.com/nature/journal/v453/n7193/abs/nature06834.html	0	0
Nature42	0	0	0	0	1	1	0	0	0	mff	USA	2010	http://www.nature.com/nature/journal/v468/n7321/abs/nature09529.html	1	0
Nature43	0	0	0	0	1	0	1	0	0	fmmm	UK	2007	http://www.nature.com/nature/journal/v445/n7123/abs/nature05388.html	0	0
Nature44	1	0	0	0	0	0	0	0	0		USA	2010	http://www.nature.com/nature/journal/v464/n7293/abs/nature08938.html	1	0
Nature45	0	0	0	0	1	1	0	0	0	mff	USA	2006	http://www.nature.com/nature/journal/v439/n7073/abs/nature04277.html	1	0
Nature46	1	0	0	0	0	0	0	0	0		Japan	2010	http://www.nature.com/nature/journal/v464/n7290/abs/nature08858.html	0	0
Nature47	0	0	0	0	0	0	0	0	0	m+8	Canada	2012	http://www.nature.com/nature/journal/v486/n7403/abs/nature10933.html	0	1
Nature48	0	0	0	0	1	1	0	0	0	mf?	USA	2005	http://www.nature.com/nature/journal/v454/n7200/abs/nature06969.html	1	0
Nature49	1	0	0	0	0	0	0	0	0		USA	2006	https://www.nature.com/articles/nature05045	0	0
Nature5	0	1	0	0	0	0	0	0	0		USA	2001	http://www.nature.com/nature/journal/v411/n6837/pdf/411603a0.pdf	0	0
Nature50	1	0	0	0	0	0	0	0	0		USA	2010	http://www.nature.com/nature/journal/v468/n7323/abs/nature09621.html	1	0
Nature51	0	1	0	0	0	0	0	0	0		Netherlands	2012	http://www.nature.com/nature/journal/v495/n7440/full/nature12005.html	0	0
Nature52	1	0	0	0	0	0	0	0	0		USA	2009	http://www.nature.com/nature/journal/v461/n7262/abs/nature08358.html	1	0
Nature53	0	0	0	1	0	0	0	0	0		USA	2012	http://www.nature.com/nature/journal/v481/n7382/full/nature10738.html	1	0
Nature54	0	0	0	0	0	0	0	0	0		USA	2009	http://www.nature.com/nature/journal/v460/n7251/abs/nature08191.html	1	1
Nature55	0	1	0	0	0	0	0	0	0		UK	1997	https://www.nature.com/articles/43185	0	0
Nature56	0	1	0	0	0	0	0	0	0		USA	2013	http://www.nature.com/nature/journal/v503/n7475/abs/nature12644.html	1	0
Nature57	0	0	0	0	1	0	0	1	0	mmm	USA	2006	http://www.nature.com/nature/journal/v443/n7108/abs/nature05122.html	0	0
Nature58	1	0	0	0	0	0	0	0	0		USA	2010	http://www.nature.com/nature/journal/v465/n7301/abs/nature09128.html	1	0
Nature59	0	0	0	0	1	0	0	1	0	mmm	USA	2014	https://www.nature.com/articles/nature12213	1	0
Nature6	1	0	0	0	0	0	0	0	0		USA	2008	http://www.nature.com/nature/journal/v451/n7178/abs/nature06508.html	0	0
Nature60	0	0	0	0	1	1	0	0	0	mfm	Denmark	2006	http://www.nature.com/nature/journal/v444/n7119/abs/nature05268.html	0	0
Nature61	0	0	0	0	0	0	0	0	0	m+9	USA	2012	http://www.nature.com/nature/journal/v483/n7391/full/nature11003.html	1	1
Nature62	1	0	0	0	0	0	0	0	0		UK	2008	http://www.nature.com/nature/journal/v458/n7236/abs/nature07743.html	0	0
Nature63	0	0	1	0	0	0	0	0	0		USA	2010	http://www.nature.com/nature/journal/v468/n7322/abs/nature09544.html	0	0
Nature64	1	0	0	0	0	0	0	0	0		USA	2006	http://www.nature.com/nature/journal/v439/n7077/abs/nature04258.html	0	0
Nature65	1	0	0	0	0	0	0	0	0		Germany	2012	http://www.nature.com/nature/journal/v483/n7389/abs/nature10889.html	1	0
Nature66	0	0	0	0	1	0	0	1	0	mmmm	USA	2012	http://www.nature.com/nature/journal/v485/n7399/abs/nature11071.html	0	0
Nature67	1	0	0	0	0	0	0	0	0		USA	2007	http://www.nature.com/nature/journal/v446/n7137/abs/nature05654.html	1	0
Nature68	0	0	0	0	1	0	1	0	0	fmmf	USA	2010	http://www.nature.com/nature/journal/v465/n7298/abs/nature08800.html	1	0
Nature69	0	0	0	0	1	1	0	0	0	mmff	USA	2012	http://www.nature.com/nature/journal/v486/n7403/abs/nature11154.html	0	0
Nature7	0	0	0	1	0	0	0	0	0		USA	2006	http://www.nature.com/nature/journal/v439/n7072/abs/nature04414.html	1	0
Nature70	1	0	0	0	0	0	0	0	0		USA	2006	http://www.nature.com/nature/journal/v442/n7099/abs/nature04968.html	0	0
Nature71	0	1	0	0	0	0	0	0	0		USA	2010	http://www.nature.com/nature/journal/v468/n7325/abs/nature09586.html	0	0
Nature72	0	0	0	0	1	0	1	0	0	fmmm	USA	2011	http://www.nature.com/nature/journal/v471/n7338/abs/nature09820.html	0	0
Nature73	0	0	0	0	1	0	0	1	0	mmm	USA	2011	http://www.nature.com/nature/journal/v479/n7374/abs/nature10531.html	1	0
Nature74	1	0	0	0	0	0	0	0	0		USA	2010	http://www.nature.com/nature/journal/v464/n7285/abs/nature08738.html	1	0
Nature75	1	0	0	0	0	0	0	0	0		USA	2007	http://www.nature.com/nature/journal/v445/n7128/abs/nature05529.html	1	0
Nature76	0	1	0	0	0	0	0	0	0		Italy	2011	http://www.nature.com/nature/journal/v476/n7360/abs/nature10230.html	0	0
Nature77	0	1	0	0	0	0	0	0	0		USA	2006	http://www.nature.com/nature/journal/v439/n7078/abs/nature04490.html	0	0
Nature78	0	0	0	1	0	0	0	0	0		Italy	2010	http://www.nature.com/nature/journal/v468/n7325/abs/nature09557.html	0	0
Nature79	1	0	0	0	0	0	0	0	0		Singapore	2011	http://www.nature.com/nature/journal/v478/n7369/abs/nature10425.html	1	0
Nature8	1	0	0	0	0	0	0	0	0		Japan	2006	http://www.nature.com/nature/journal/v440/n7084/abs/nature04590.html	1	0
Nature80	1	0	0	0	0	0	0	0	0		USA	2006	http://www.nature.com/nature/journal/v441/n7095/abs/nature04738.html	1	0
Nature81	1	0	0	0	0	0	0	0	0		USA	2010	http://www.nature.com/nature/journal/v467/n7319/abs/nature09515.html	0	0
Nature82	1	0	0	0	0	0	0	0	0		USA	2006	http://www.nature.com/nature/journal/v442/n7099/abs/nature04916.html	1	0
Nature83	1	0	0	0	0	0	0	0	0		USA	2010	http://www.nature.com/nature/journal/v466/n7304/abs/nature09147.html	1	0
Nature84	0	0	0	0	1	1	0	0	0	mmf	USA	2009	http://www.nature.com/nature/journal/v459/n7246/abs/nature07999.html	0	0
Nature85	0	0	0	0	1	0	0	1	0	mmm	USA	2009	http://www.nature.com/nature/journal/v461/n7260/abs/nature08242.html	0	0
Nature86	0	0	0	1	0	0	0	0	0		UK	2009	http://www.nature.com/nature/journal/v461/n7268/abs/nature08534.html	1	0
Nature87	1	0	0	0	0	0	0	0	0		USA	2008	http://www.nature.com/nature/journal/v454/n7202/abs/nature07021.html	1	0
Nature88	1	0	0	0	0	0	0	0	0		USA	2007	http://www.nature.com/nature/journal/v449/n7158/abs/nature06091.html	1	0
Nature89	1	0	0	0	0	0	0	0	0		USA	2011	http://www.nature.com/nature/journal/v475/n7354/abs/nature10134.html	1	0
Nature9	0	0	0	0	1	0	0	1	0	mmm	Germany	2012	http://www.nature.com/nature/journal/v488/n7409/abs/nature11336.html	1	0
Nature90	1	0	0	0	0	0	0	0	0		Canada	2008	http://www.nature.com/nature/journal/v455/n7214/abs/nature07273.html	1	0
Nature91	0	0	0	0	0	0	0	0	0	m?m	Japan	2007	http://www.nature.com/nature/journal/v446/n7131/abs/nature05526.html	1	1
Nature92	0	0	0	0	1	0	0	1	0	mmm	Iceland	2008	http://www.nature.com/nature/journal/v455/n7210/abs/nature07229.html	0	0
Nature93	0	0	1	0	0	0	0	0	0		USA	2009	http://www.nature.com/nature/journal/v457/n7230/abs/nature07537.html	1	0
Nature94	0	1	0	0	0	0	0	0	0		USA	2006	http://www.nature.com/nature/journal/v442/n7101/abs/nature04808.html	1	0
Nature95	0	0	0	0	1	1	0	0	0	mff	China	2011	http://www.nature.com/nature/journal/v477/n7366/abs/nature10443.html	1	0
Nature96	0	0	0	0	1	1	0	0	0	mfm	USA	2011	http://www.nature.com/nature/journal/v476/n7359/abs/nature10202.html	0	0
Nature97	0	0	1	0	0	0	0	0	0		Canada	2011	http://www.nature.com/nature/journal/v478/n7370/abs/nature10549.html	1	0
Nature98	0	0	0	1	0	0	0	0	0		USA	2012	http://www.nature.com/nature/journal/v488/n7409/abs/nature11243.html	1	0
Nature99	0	0	0	0	1	0	0	1	0	mmmmmm	USA	2010	http://www.nature.com/nature/journal/v470/n7332/abs/nature09671.html	0	0
PLOSBio1	0	0	0	0	0	0	0	0	0		USA	2013	http://journals.plos.org/plosbiology/article?id=10.1371/journal.pbio.1001603	1	1
PLOSBio10	0	0	1	0	0	0	0	0	0		Switzerland	2005	http://journals.plos.org/plosbiology/article?id=10.1371/journal.pbio.0030357	0	0
PLOSBio100	1	0	0	0	0	0	0	0	0		Germany	2015	http://journals.plos.org/plosbiology/article?id=10.1371/journal.pbio.1002304	0	0
PLOSBio101	1	0	0	0	0	0	0	0	0		USA	2016	http://journals.plos.org/plosbiology/article?id=10.1371/journal.pbio.1002341	1	0
PLOSBio102	1	0	0	0	0	0	0	0	0		Netherlands	2016	http://journals.plos.org/plosbiology/article?id=10.1371/journal.pbio.1002344	0	0
PLOSBio103	1	0	0	0	0	0	0	0	0		UK/Panama	2016	http://journals.plos.org/plosbiology/article?id=10.1371/journal.pbio.1002353	0	0
PLOSBio104	1	0	0	0	0	0	0	0	0		USA	2016	http://journals.plos.org/plosbiology/article?id=10.1371/journal.pbio.1002381	1	0
PLOSBio105	1	0	0	0	0	0	0	0	0		USA/Japan	2015	http://journals.plos.org/plosbiology/article?id=10.1371/journal.pbio.1002312	1	0
PLOSBio106	0	0	0	0	0	0	0	0	0	mm?	UK	2004	http://journals.plos.org/plosbiology/article?id=10.1371/journal.pbio.0030004	0	1
PLOSBio107	0	0	0	0	1	1	0	0	0	mmf?	China	2013	http://journals.plos.org/plosbiology/article?id=10.1371/journal.pbio.1001721	1	0
PLOSBio108	0	0	0	0	1	0	0	1	0	mmm	USA/Germany	2003	http://journals.plos.org/plosbiology/article?id=10.1371/journal.pbio.0000010	0	0
PLOSBio109	0	0	0	0	1	0	0	1	0	mmm	USA	2014	http://journals.plos.org/plosbiology/article?id=10.1371/journal.pbio.1001840	1	0
PLOSBio11	0	0	1	0	0	0	0	0	0		USA	2006	http://journals.plos.org/plosbiology/article?id=10.1371/journal.pbio.0040083	1	0
PLOSBio110	0	0	0	0	1	0	0	1	0	mmm	UK	2014	http://journals.plos.org/plosbiology/article?id=10.1371/journal.pbio.1001841	1	0
PLOSBio12	0	0	1	0	0	0	0	0	0		USA/Switzerland	2013	http://journals.plos.org/plosbiology/article?id=10.1371/journal.pbio.1001537	1	0
PLOSBio13	0	0	1	0	0	0	0	0	0		USA	2014	http://journals.plos.org/plosbiology/article?id=10.1371/journal.pbio.1001962	0	0
PLOSBio14	0	0	1	0	0	0	0	0	0		UK/AUS	2015	http://journals.plos.org/plosbiology/article?id=10.1371/journal.pbio.1002049	0	0
PLOSBio15	0	0	1	0	0	0	0	0	0		Spain	2015	http://journals.plos.org/plosbiology/article?id=10.1371/journal.pbio.1002087	0	0
PLOSBio16	0	0	1	0	0	0	0	0	0		UK/CH	2015	http://journals.plos.org/plosbiology/article?id=10.1371/journal.pbio.1002171	0	0
PLOSBio17	0	0	1	0	0	0	0	0	0		Italy	2015	http://journals.plos.org/plosbiology/article?id=10.1371/journal.pbio.1002260	1	0
PLOSBio18	0	0	1	0	0	0	0	0	0		USA	2015	http://journals.plos.org/plosbiology/article?id=10.1371/journal.pbio.1002269	0	0
PLOSBio19	0	0	1	0	0	0	0	0	0		Portugal/Hungary	2015	http://journals.plos.org/plosbiology/article?id=10.1371/journal.pbio.1002291	0	0
PLOSBio2	0	0	0	0	0	0	0	0	0		Korea	2015	http://journals.plos.org/plosbiology/article?id=10.1371/journal.pbio.1002152	0	1
PLOSBio20	0	0	1	0	0	0	0	0	0		Italy	2016	http://journals.plos.org/plosbiology/article?id=10.1371/journal.pbio.1002384	0	0
PLOSBio21	0	0	0	0	1	0	1	0	0	ffm	Netherlands	2003	http://journals.plos.org/plosbiology/article?id=10.1371/journal.pbio.0000012	0	0
PLOSBio22	0	0	0	0	1	0	1	0	0	ffm	USA	2011	http://journals.plos.org/plosbiology/article?id=10.1371/journal.pbio.1001208	0	0
PLOSBio23	0	0	0	0	1	0	1	0	0	ffm	UK/Mexico	2015	http://journals.plos.org/plosbiology/article?id=10.1371/journal.pbio.1002104	0	0
PLOSBio24	0	0	0	1	0	0	0	0	0		USA	2004	http://journals.plos.org/plosbiology/article?id=10.1371/journal.pbio.0020301	0	0
PLOSBio25	0	0	0	1	0	0	0	0	0		Switzerland	2006	http://journals.plos.org/plosbiology/article?id=10.1371/journal.pbio.0040343	1	0
PLOSBio26	0	0	0	1	0	0	0	0	0		USA	2007	http://journals.plos.org/plosbiology/article?id=10.1371/journal.pbio.0050252	0	0
PLOSBio27	0	0	0	1	0	0	0	0	0		USA/UK	2008	http://journals.plos.org/plosbiology/article?id=10.1371/journal.pbio.0060311	1	0
PLOSBio28	0	0	0	1	0	0	0	0	0		USA	2008	http://journals.plos.org/plosbiology/article?id=10.1371/journal.pbio.1000001	0	0
PLOSBio29	0	0	0	1	0	0	0	0	0		USA	2009	http://journals.plos.org/plosbiology/article?id=10.1371/journal.pbio.1000112	1	0
PLOSBio3	0	0	0	0	0	0	0	0	0		USA/China	2015	http://journals.plos.org/plosbiology/article?id=10.1371/journal.pbio.1002103	0	1
PLOSBio30	0	0	0	1	0	0	0	0	0		UK/Sweden	2010	http://journals.plos.org/plosbiology/article?id=10.1371/journal.pbio.1000334	0	0
PLOSBio31	0	0	0	1	0	0	0	0	0		USA	2010	http://journals.plos.org/plosbiology/article?id=10.1371/journal.pbio.1000367	0	0
PLOSBio32	0	0	0	1	0	0	0	0	0		USA	2010	http://journals.plos.org/plosbiology/article?id=10.1371/journal.pbio.1000409	0	0
PLOSBio33	0	0	0	1	0	0	0	0	0		USA	2010	http://journals.plos.org/plosbiology/article?id=10.1371/journal.pbio.1000564	1	0
PLOSBio34	0	0	0	1	0	0	0	0	0		USA	2013	http://journals.plos.org/plosbiology/article?id=10.1371/journal.pbio.1001643	0	0
PLOSBio35	0	0	0	1	0	0	0	0	0		USA/Italy	2014	http://journals.plos.org/plosbiology/article?id=10.1371/journal.pbio.1001950	1	0
PLOSBio36	0	0	0	1	0	0	0	0	0		Germany	2015	http://journals.plos.org/plosbiology/article?id=10.1371/journal.pbio.1002217	0	0
PLOSBio37	0	0	0	1	0	0	0	0	0		USA	2015	http://journals.plos.org/plosbiology/article?id=10.1371/journal.pbio.1002238	1	0
PLOSBio38	0	0	0	1	0	0	0	0	0		Germany	2015	http://journals.plos.org/plosbiology/article?id=10.1371/journal.pbio.1002318	0	0
PLOSBio39	0	0	0	1	0	0	0	0	0		France	2015	http://journals.plos.org/plosbiology/article?id=10.1371/journal.pbio.1002326	1	0
PLOSBio4	0	0	0	0	0	0	0	0	0		USA	2016	http://journals.plos.org/plosbiology/article?id=10.1371/journal.pbio.1002375	0	1
PLOSBio40	0	0	0	1	0	0	0	0	0		USA	2016	http://journals.plos.org/plosbiology/article?id=10.1371/journal.pbio.1002357	0	0
PLOSBio41	0	0	0	0	1	0	1	0	0	fmf	Germany/Austria	2015	http://journals.plos.org/plosbiology/article?id=10.1371/journal.pbio.1002169	0	0
PLOSBio42	0	0	0	0	1	0	1	0	0	fmm	USA	2010	http://journals.plos.org/plosbiology/article?id=10.1371/journal.pbio.1000513	1	0
PLOSBio43	0	0	0	0	0	0	0	0	0	m, +6	China	2005	http://journals.plos.org/plosbiology/article?id=10.1371/journal.pbio.0030038	0	1
PLOSBio44	0	1	0	0	0	0	0	0	0		USA	2004	http://journals.plos.org/plosbiology/article?id=10.1371/journal.pbio.0020104	0	0
PLOSBio45	0	1	0	0	0	0	0	0	0		USA/Singapore	2005	http://journals.plos.org/plosbiology/article?id=10.1371/journal.pbio.0040003	0	0
PLOSBio46	0	1	0	0	0	0	0	0	0		USA	2006	http://journals.plos.org/plosbiology/article?id=10.1371/journal.pbio.0040038	0	0
PLOSBio47	0	1	0	0	0	0	0	0	0		USA	2007	http://journals.plos.org/plosbiology/article?id=10.1371/journal.pbio.0050183	1	0
PLOSBio48	0	1	0	0	0	0	0	0	0		USA	2007	http://journals.plos.org/plosbiology/article?id=10.1371/journal.pbio.0050310	1	0
PLOSBio49	0	1	0	0	0	0	0	0	0		USA/Canada	2008	http://journals.plos.org/plosbiology/article?id=10.1371/journal.pbio.0060239	1	0
PLOSBio5	0	0	0	0	0	0	0	0	0		USA	2015	http://journals.plos.org/plosbiology/article?id=10.1371/journal.pbio.1002192	0	1
PLOSBio50	0	1	0	0	0	0	0	0	0		UK	2008	http://journals.plos.org/plosbiology/article?id=10.1371/journal.pbio.0060253	0	0
PLOSBio51	0	1	0	0	0	0	0	0	0		UK	2009	http://journals.plos.org/plosbiology/article?id=10.1371/journal.pbio.1000071	0	0
PLOSBio52	0	1	0	0	0	0	0	0	0		Spain	2009	http://journals.plos.org/plosbiology/article?id=10.1371/journal.pbio.1000257	0	0
PLOSBio53	0	1	0	0	0	0	0	0	0		USA	2010	http://journals.plos.org/plosbiology/article?id=10.1371/journal.pbio.1000393	0	0
PLOSBio54	0	1	0	0	0	0	0	0	0		USA	2011	http://journals.plos.org/plosbiology/article?id=10.1371/journal.pbio.1001189	1	0
PLOSBio55	0	1	0	0	0	0	0	0	0		Germany	2013	http://journals.plos.org/plosbiology/article?id=10.1371/journal.pbio.1001505	1	0
PLOSBio56	0	1	0	0	0	0	0	0	0		Netherlands	2013	http://journals.plos.org/plosbiology/article?id=10.1371/journal.pbio.1001724	1	0
PLOSBio57	0	1	0	0	0	0	0	0	0		Spain	2015	http://journals.plos.org/plosbiology/article?id=10.1371/journal.pbio.1002089	1	0
PLOSBio58	0	1	0	0	0	0	0	0	0		Germany	2015	http://journals.plos.org/plosbiology/article?id=10.1371/journal.pbio.1002181	1	0
PLOSBio59	0	1	0	0	0	0	0	0	0		Spain	2015	http://journals.plos.org/plosbiology/article?id=10.1371/journal.pbio.1002194	0	0
PLOSBio6	0	0	0	0	0	0	0	0	0		USA	2004	http://journals.plos.org/plosbiology/article?id=10.1371/journal.pbio.0020442	0	1
PLOSBio60	0	1	0	0	0	0	0	0	0		USA/Spain	2016	http://journals.plos.org/plosbiology/article?id=10.1371/journal.pbio.1002361	1	0
PLOSBio61	0	1	0	0	0	0	0	0	0		USA	2016	http://journals.plos.org/plosbiology/article?id=10.1371/journal.pbio.1002382	0	0
PLOSBio62	0	0	0	0	1	1	0	0	0	mff	Germany	2007	http://journals.plos.org/plosbiology/article?id=10.1371/journal.pbio.0050038	1	0
PLOSBio63	0	0	0	0	1	1	0	0	0	mffm	USA	2011	http://journals.plos.org/plosbiology/article?id=10.1371/journal.pbio.1001117	0	0
PLOSBio64	0	0	0	0	1	1	0	0	0	mfm	USA	2008	http://journals.plos.org/plosbiology/article?id=10.1371/journal.pbio.0060107	0	0
PLOSBio65	0	0	0	0	1	1	0	0	0	mfm	USA	2010	http://journals.plos.org/plosbiology/article?id=10.1371/journal.pbio.1000451	1	0
PLOSBio66	0	0	0	0	1	1	0	0	0	mfm	USA	2010	http://journals.plos.org/plosbiology/article?id=10.1371/journal.pbio.1000475	1	0
PLOSBio67	1	0	0	0	0	0	0	0	0		USA	2003	http://journals.plos.org/plosbiology/article?id=10.1371/journal.pbio.0000005	1	0
PLOSBio68	1	0	0	0	0	0	0	0	0		Germany	2003	http://journals.plos.org/plosbiology/article?id=10.1371/journal.pbio.0000060	0	0
PLOSBio69	1	0	0	0	0	0	0	0	0		USA	2004	http://journals.plos.org/plosbiology/article?id=10.1371/journal.pbio.0020098	1	0
PLOSBio7	0	0	0	0	0	0	0	0	0		USA	2015	http://journals.plos.org/plosbiology/article?id=10.1371/journal.pbio.1002083	0	1
PLOSBio70	1	0	0	0	0	0	0	0	0		USA	2004	http://journals.plos.org/plosbiology/article?id=10.1371/journal.pbio.0020207	1	0
PLOSBio71	1	0	0	0	0	0	0	0	0		USA	2004	http://journals.plos.org/plosbiology/article?id=10.1371/journal.pbio.0020234	0	0
PLOSBio72	1	0	0	0	0	0	0	0	0		USA	2004	http://journals.plos.org/plosbiology/article?id=10.1371/journal.pbio.0020377	0	0
PLOSBio73	1	0	0	0	0	0	0	0	0		Germany	2005	http://journals.plos.org/plosbiology/article?id=10.1371/journal.pbio.0030085	1	0
PLOSBio74	1	0	0	0	0	0	0	0	0		Germany	2005	http://journals.plos.org/plosbiology/article?id=10.1371/journal.pbio.0030134	0	0
PLOSBio75	1	0	0	0	0	0	0	0	0		UK	2005	http://journals.plos.org/plosbiology/article?id=10.1371/journal.pbio.0030283	1	0
PLOSBio76	1	0	0	0	0	0	0	0	0		USA	2006	http://journals.plos.org/plosbiology/article?id=10.1371/journal.pbio.0040072	0	0
PLOSBio77	1	0	0	0	0	0	0	0	0		UK	2006	http://journals.plos.org/plosbiology/article?id=10.1371/journal.pbio.0040349	1	0
PLOSBio78	1	0	0	0	0	0	0	0	0		USA	2007	http://journals.plos.org/plosbiology/article?id=10.1371/journal.pbio.0050008	1	0
PLOSBio79	1	0	0	0	0	0	0	0	0		USA	2007	http://journals.plos.org/plosbiology/article?id=10.1371/journal.pbio.0050094	1	0
PLOSBio8	0	0	1	0	0	0	0	0	0		Italy	2004	http://journals.plos.org/plosbiology/article?id=10.1371/journal.pbio.0020014	1	0
PLOSBio80	1	0	0	0	0	0	0	0	0		USA	2007	http://journals.plos.org/plosbiology/article?id=10.1371/journal.pbio.0050156	0	0
PLOSBio81	1	0	0	0	0	0	0	0	0		USA	2008	http://journals.plos.org/plosbiology/article?id=10.1371/journal.pbio.0060014	1	0
PLOSBio82	1	0	0	0	0	0	0	0	0		USA	2008	http://journals.plos.org/plosbiology/article?id=10.1371/journal.pbio.0060027	1	0
PLOSBio83	1	0	0	0	0	0	0	0	0		USA	2010	http://journals.plos.org/plosbiology/article?id=10.1371/journal.pbio.1000347	1	0
PLOSBio84	1	0	0	0	0	0	0	0	0		Australia	2010	http://journals.plos.org/plosbiology/article?id=10.1371/journal.pbio.1000506	0	0
PLOSBio85	1	0	0	0	0	0	0	0	0		USA	2012	http://journals.plos.org/plosbiology/article?id=10.1371/journal.pbio.1001350	1	0
PLOSBio86	1	0	0	0	0	0	0	0	0		Germany	2012	http://journals.plos.org/plosbiology/article?id=10.1371/journal.pbio.1001358	1	0
PLOSBio87	1	0	0	0	0	0	0	0	0		Germany	2013	http://journals.plos.org/plosbiology/article?id=10.1371/journal.pbio.1001604	0	0
PLOSBio88	1	0	0	0	0	0	0	0	0		USA/Greece	2013	http://journals.plos.org/plosbiology/article?id=10.1371/journal.pbio.1001609	0	0
PLOSBio89	1	0	0	0	0	0	0	0	0		UK	2014	http://journals.plos.org/plosbiology/article?id=10.1371/journal.pbio.1001823	0	0
PLOSBio9	0	0	1	0	0	0	0	0	0		Germany	2004	http://journals.plos.org/plosbiology/article?id=10.1371/journal.pbio.0020155	1	0
PLOSBio90	1	0	0	0	0	0	0	0	0		Croatia	2014	http://journals.plos.org/plosbiology/article?id=10.1371/journal.pbio.1001886	1	0
PLOSBio91	1	0	0	0	0	0	0	0	0		Hungary	2014	http://journals.plos.org/plosbiology/article?id=10.1371/journal.pbio.1001935	0	0
PLOSBio92	1	0	0	0	0	0	0	0	0		USA	2015	http://journals.plos.org/plosbiology/article?id=10.1371/journal.pbio.1002098	1	0
PLOSBio93	1	0	0	0	0	0	0	0	0		Japan	2015	http://journals.plos.org/plosbiology/article?id=10.1371/journal.pbio.1002121	1	0
PLOSBio94	1	0	0	0	0	0	0	0	0		Australia	2015	http://journals.plos.org/plosbiology/article?id=10.1371/journal.pbio.1002132	1	0
PLOSBio95	1	0	0	0	0	0	0	0	0		USA/Hungary	2015	http://journals.plos.org/plosbiology/article?id=10.1371/journal.pbio.1002146	1	0
PLOSBio96	1	0	0	0	0	0	0	0	0		USA	2015	http://journals.plos.org/plosbiology/article?id=10.1371/journal.pbio.1002158	0	0
PLOSBio97	1	0	0	0	0	0	0	0	0		Canada	2015	http://journals.plos.org/plosbiology/article?id=10.1371/journal.pbio.1002186	0	0
PLOSBio98	1	0	0	0	0	0	0	0	0		Spain	2015	http://journals.plos.org/plosbiology/article?id=10.1371/journal.pbio.1002251	1	0
PLOSBio99	1	0	0	0	0	0	0	0	0		USA	2015	http://journals.plos.org/plosbiology/article?id=10.1371/journal.pbio.1002267	1	0
PLOSCompBio1	1	0	0	0	0	0	0	0	0		Germany	2008	http://journals.plos.org/ploscompbiol/article?id=10.1371/journal.pcbi.1000173	1	0
PLOSCompBio10	0	0	1	0	0	0	0	0	0		USA	2013	http://journals.plos.org/ploscompbiol/article?id=10.1371/journal.pcbi.1002886	1	0
PLOSCompBio11	0	0	1	0	0	0	0	0	0		UK	2013	http://journals.plos.org/ploscompbiol/article?id=10.1371/journal.pcbi.1002888	0	0
PLOSCompBio12	0	1	0	0	0	0	0	0	0		USA	2006	http://journals.plos.org/ploscompbiol/article?id=10.1371/journal.pcbi.0020041	1	0
PLOSCompBio13	1	0	0	0	0	0	0	0	0		UK	2010	http://journals.plos.org/ploscompbiol/article?id=10.1371/journal.pcbi.1000770	0	0
PLOSCompBio14	0	0	0	1	0	0	0	0	0		USA	2006	http://journals.plos.org/ploscompbiol/article?id=10.1371/journal.pcbi.0020108	0	0
PLOSCompBio15	0	0	0	1	0	0	0	0	0		South Korea	2008	http://journals.plos.org/ploscompbiol/article?id=10.1371/journal.pcbi.1000217	0	0
PLOSCompBio16	1	0	0	0	0	0	0	0	0		Australia	2009	http://journals.plos.org/ploscompbiol/article?id=10.1371/journal.pcbi.1000382	1	0
PLOSCompBio17	1	0	0	0	0	0	0	0	0		Japan	2009	http://journals.plos.org/ploscompbiol/article?id=10.1371/journal.pcbi.1000433	0	0
PLOSCompBio18	0	0	0	0	1	0	0	1	0	mmm	Japan	2009	http://journals.plos.org/ploscompbiol/article?id=10.1371/journal.pcbi.1000528	0	0
PLOSCompBio19	0	0	0	0	1	1	0	0	0	mmmffmff	Australia	2013	http://journals.plos.org/ploscompbiol/article?id=10.1371/journal.pcbi.1003326	1	0
PLOSCompBio2	1	0	0	0	0	0	0	0	0		USA	2008	http://journals.plos.org/ploscompbiol/article?id=10.1371/journal.pcbi.0040027	0	0
PLOSCompBio20	0	1	0	0	0	0	0	0	0		USA	2008	http://journals.plos.org/ploscompbiol/article?id=10.1371/journal.pcbi.1000249	0	0
PLOSCompBio21	1	0	0	0	0	0	0	0	0		China	2009	http://journals.plos.org/ploscompbiol/article?id=10.1371/journal.pcbi.1000395	1	0
PLOSCompBio22	0	1	0	0	0	0	0	0	0		Germany	2010	http://journals.plos.org/ploscompbiol/article?id=10.1371/journal.pcbi.1000731	1	0
PLOSCompBio23	1	0	0	0	0	0	0	0	0		USA	2009	http://journals.plos.org/ploscompbiol/article?id=10.1371/journal.pcbi.1000325	0	0
PLOSCompBio24	0	1	0	0	0	0	0	0	0		USA	2009	http://journals.plos.org/ploscompbiol/article?id=10.1371/journal.pcbi.1000394	0	0
PLOSCompBio25	0	0	0	0	1	0	1	0	0	fmm	Czech Republic	2012	http://journals.plos.org/ploscompbiol/article?id=10.1371/journal.pcbi.1002708	0	0
PLOSCompBio26	0	0	1	0	0	0	0	0	0		China	2006	http://journals.plos.org/ploscompbiol/article?id=10.1371/journal.pcbi.0020074	1	0
PLOSCompBio27	1	0	0	0	0	0	0	0	0		China	2012	http://journals.plos.org/ploscompbiol/article?id=10.1371/journal.pcbi.1002503	1	0
PLOSCompBio28	1	0	0	0	0	0	0	0	0		USA	2007	http://journals.plos.org/ploscompbiol/article?id=10.1371/journal.pcbi.0030037	0	0
PLOSCompBio29	1	0	0	0	0	0	0	0	0		Germany	2005	http://journals.plos.org/ploscompbiol/article?id=10.1371/journal.pcbi.0010040	1	0
PLOSCompBio3	1	0	0	0	0	0	0	0	0		USA	2007	http://journals.plos.org/ploscompbiol/article?id=10.1371/journal.pcbi.0030059	1	0
PLOSCompBio30	0	0	0	0	1	1	0	0	0	mfmf	China	2005	http://journals.plos.org/ploscompbiol/article?id=10.1371/journal.pcbi.0010043	0	0
PLOSCompBio31	0	0	0	1	0	0	0	0	0		UK	2010	http://journals.plos.org/ploscompbiol/article?id=10.1371/journal.pcbi.1000748	1	0
PLOSCompBio32	1	0	0	0	0	0	0	0	0		Germany	2008	http://journals.plos.org/ploscompbiol/article?id=10.1371/journal.pcbi.1000251	1	0
PLOSCompBio33	0	0	0	0	1	0	0	1	0	mmm	Germany	2010	http://journals.plos.org/ploscompbiol/article?id=10.1371/journal.pcbi.1000843	0	0
PLOSCompBio34	1	0	0	0	0	0	0	0	0		USA	2011	http://journals.plos.org/ploscompbiol/article?id=10.1371/journal.pcbi.1002073	0	0
PLOSCompBio35	1	0	0	0	0	0	0	0	0		Israel	2005	http://journals.plos.org/ploscompbiol/article?id=10.1371/journal.pcbi.0010064	1	0
PLOSCompBio36	0	0	0	0	1	0	1	0	0	ffmm	USA	2010	http://journals.plos.org/ploscompbiol/article?id=10.1371/journal.pcbi.1000730	0	0
PLOSCompBio37	0	0	0	1	0	0	0	0	0		Denmark	2009	http://journals.plos.org/ploscompbiol/article?id=10.1371/journal.pcbi.1000406	1	0
PLOSCompBio38	0	0	0	0	1	0	0	1	0	mmm	USA	2009	http://journals.plos.org/ploscompbiol/article?id=10.1371/journal.pcbi.1000322	0	0
PLOSCompBio39	1	0	0	0	0	0	0	0	0		USA	2012	http://journals.plos.org/ploscompbiol/article?id=10.1371/journal.pcbi.1002529	1	0
PLOSCompBio4	1	0	0	0	0	0	0	0	0		Israel	2010	http://journals.plos.org/ploscompbiol/article?id=10.1371/journal.pcbi.1000641	0	0
PLOSCompBio40	0	0	0	0	1	0	0	1	0	mmmm	USA	2006	http://journals.plos.org/ploscompbiol/article?id=10.1371/journal.pcbi.0020117	1	0
PLOSCompBio41	0	0	0	0	0	0	0	0	0		USA	2012	http://journals.plos.org/ploscompbiol/article?id=10.1371/journal.pcbi.1002531	0	1
PLOSCompBio42	1	0	0	0	0	0	0	0	0		Germany	2010	http://journals.plos.org/ploscompbiol/article?id=10.1371/journal.pcbi.1000743	1	0
PLOSCompBio43	1	0	0	0	0	0	0	0	0		USA	2006	http://journals.plos.org/ploscompbiol/article?id=10.1371/journal.pcbi.0020101	1	0
PLOSCompBio44	0	0	0	0	1	0	0	1	0	mmm	USA	2013	http://journals.plos.org/ploscompbiol/article?id=10.1371/journal.pcbi.1002863	0	0
PLOSCompBio45	1	0	0	0	0	0	0	0	0		UK	2008	http://journals.plos.org/ploscompbiol/article?id=10.1371/journal.pcbi.1000178	1	0
PLOSCompBio46	0	1	0	0	0	0	0	0	0		UK	2006	http://journals.plos.org/ploscompbiol/article?id=10.1371/journal.pcbi.0020172	1	0
PLOSCompBio47	0	1	0	0	0	0	0	0	0		Italy	2011	http://journals.plos.org/ploscompbiol/article?id=10.1371/journal.pcbi.1001101	0	0
PLOSCompBio48	0	1	0	0	0	0	0	0	0		Germany	2010	http://journals.plos.org/ploscompbiol/article?id=10.1371/journal.pcbi.1000731	1	0
PLOSCompBio49	0	0	0	1	0	0	0	0	0		USA	2012	http://journals.plos.org/ploscompbiol/article?id=10.1371/journal.pcbi.1002531	1	0
PLOSCompBio5	1	0	0	0	0	0	0	0	0		Australia	2008	http://journals.plos.org/ploscompbiol/article?id=10.1371/journal.pcbi.1000176	1	0
PLOSCompBio50	1	0	0	0	0	0	0	0	0		USA	2009	http://journals.plos.org/ploscompbiol/article?id=10.1371/journal.pcbi.1000257	1	0
PLOSCompBio51	1	0	0	0	0	0	0	0	0		UK	2013	http://journals.plos.org/ploscompbiol/article?id=10.1371/journal.pcbi.1002877	1	0
PLOSCompBio52	0	0	1	0	0	0	0	0	0		Israel	2010	http://journals.plos.org/ploscompbiol/article?id=10.1371/journal.pcbi.1000690	1	0
PLOSCompBio53	0	1	0	0	0	0	0	0	0		Luxemburg	2013	http://journals.plos.org/ploscompbiol/article?id=10.1371/journal.pcbi.1003098	0	0
PLOSCompBio54	0	0	0	0	1	0	1	0	0	fmm	USA	2012	http://journals.plos.org/ploscompbiol/article?id=10.1371/journal.pcbi.1002649	0	0
PLOSCompBio55	1	0	0	0	0	0	0	0	0		Israel	2005	http://journals.plos.org/ploscompbiol/article?id=10.1371/journal.pcbi.0010050	1	0
PLOSCompBio56	1	0	0	0	0	0	0	0	0		Netherlands	2006	http://journals.plos.org/ploscompbiol/article?id=10.1371/journal.pcbi.0020058	0	0
PLOSCompBio57	0	0	0	0	1	0	0	1	0	mmm	Sweden	2010	http://journals.plos.org/ploscompbiol/article?id=10.1371/journal.pcbi.1001032	0	0
PLOSCompBio58	1	0	0	0	0	0	0	0	0		France	2010	http://journals.plos.org/ploscompbiol/article?id=10.1371/journal.pcbi.1000890	0	0
PLOSCompBio59	0	0	0	1	0	0	0	0	0		USA	2012	http://journals.plos.org/ploscompbiol/article?id=10.1371/journal.pcbi.1002606	1	0
PLOSCompBio6	1	0	0	0	0	0	0	0	0		USA	2010	http://journals.plos.org/ploscompbiol/article?id=10.1371/journal.pcbi.1000664	1	0
PLOSCompBio60	0	1	0	0	0	0	0	0	0		USA	2012	http://journals.plos.org/ploscompbiol/article?id=10.1371/journal.pcbi.1002820	1	0
PLOSCompBio61	1	0	0	0	0	0	0	0	0		China	2010	http://journals.plos.org/ploscompbiol/article?id=10.1371/journal.pcbi.1001006	1	0
PLOSCompBio62	0	0	0	0	1	0	0	1	0	mmmm	USA	2007	http://journals.plos.org/ploscompbiol/article?id=10.1371/journal.pcbi.0030069	0	0
PLOSCompBio63	1	0	0	0	0	0	0	0	0		USA	2013	http://journals.plos.org/ploscompbiol/article?id=10.1371/journal.pcbi.1002928	1	0
PLOSCompBio64	0	0	0	0	1	0	1	0	0	fmm	India	2005	http://journals.plos.org/ploscompbiol/article?id=10.1371/journal.pcbi.0010028	0	0
PLOSCompBio65	1	0	0	0	0	0	0	0	0		UK	2012	http://journals.plos.org/ploscompbiol/article?id=10.1371/journal.pcbi.1002410	0	0
PLOSCompBio66	0	0	0	1	0	0	0	0	0		Italy	2008	http://journals.plos.org/ploscompbiol/article?id=10.1371/journal.pcbi.1000199	1	0
PLOSCompBio67	0	1	0	0	0	0	0	0	0		Finland	2008	http://journals.plos.org/ploscompbiol/article?id=10.1371/journal.pcbi.1000004	0	0
PLOSCompBio68	0	1	0	0	0	0	0	0	0		USA	2009	http://journals.plos.org/ploscompbiol/article?id=10.1371/journal.pcbi.1000303	1	0
PLOSCompBio69	1	0	0	0	0	0	0	0	0		Switzerland	2007	http://journals.plos.org/ploscompbiol/article?id=10.1371/journal.pcbi.0030015	1	0
PLOSCompBio7	0	0	0	1	0	0	0	0	0		Germany	2007	http://journals.plos.org/ploscompbiol/article?id=10.1371/journal.pcbi.0030057	0	0
PLOSCompBio70	0	0	0	0	1	1	0	0	0	mfmf	China	2006	http://journals.plos.org/ploscompbiol/article?id=10.1371/journal.pcbi.0020145	0	0
PLOSCompBio71	0	0	0	0	0	0	0	0	0		Israel	2008	http://journals.plos.org/ploscompbiol/article?id=10.1371/journal.pcbi.1000228	0	1
PLOSCompBio72	1	0	0	0	0	0	0	0	0		USA	2008	http://journals.plos.org/ploscompbiol/article?id=10.1371/journal.pcbi.1000134	0	0
PLOSCompBio73	1	0	0	0	0	0	0	0	0		USA	2013	http://journals.plos.org/ploscompbiol/article?id=10.1371/journal.pcbi.1003388	0	0
PLOSCompBio74	0	0	0	1	0	0	0	0	0		Singapore	2010	http://journals.plos.org/ploscompbiol/article?id=10.1371/journal.pcbi.1000922	0	0
PLOSCompBio75	0	0	0	0	1	0	0	1	0	mmm	USA	2012	http://journals.plos.org/ploscompbiol/article?id=10.1371/journal.pcbi.1002614	1	0
PLOSCompBio76	0	0	0	1	0	0	0	0	0		UK	2009	http://journals.plos.org/ploscompbiol/article?id=10.1371/journal.pcbi.1000440	0	0
PLOSCompBio77	1	0	0	0	0	0	0	0	0		Germany	2008	http://journals.plos.org/ploscompbiol/article?id=10.1371/journal.pcbi.1000210	0	0
PLOSCompBio78	1	0	0	0	0	0	0	0	0		USA	2008	http://journals.plos.org/ploscompbiol/article?id=10.1371/journal.pcbi.1000086	0	0
PLOSCompBio79	1	0	0	0	0	0	0	0	0		Germany	2011	http://journals.plos.org/ploscompbiol/article?id=10.1371/journal.pcbi.1001116	1	0
PLOSCompBio8	1	0	0	0	0	0	0	0	0		Sweden	2012	http://journals.plos.org/ploscompbiol/article?id=10.1371/journal.pcbi.1002518	1	0
PLOSCompBio80	0	0	0	0	1	0	0	1	0	mmm	Germany	2012	http://journals.plos.org/ploscompbiol/article?id=10.1371/journal.pcbi.1002511	1	0
PLOSCompBio81	1	0	0	0	0	0	0	0	0		USA	2007	http://journals.plos.org/ploscompbiol/article?id=10.1371/journal.pcbi.0030233	1	0
PLOSCompBio82	0	0	0	1	0	0	0	0	0		Germany	2013	http://journals.plos.org/ploscompbiol/article?id=10.1371/journal.pcbi.1003084	1	0
PLOSCompBio83	0	1	0	0	0	0	0	0	0		USA	2009	http://journals.plos.org/ploscompbiol/article?id=10.1371/journal.pcbi.1000615	1	0
PLOSCompBio84	1	0	0	0	0	0	0	0	0		France	2006	http://journals.plos.org/ploscompbiol/article?id=10.1371/journal.pcbi.0020043	1	0
PLOSCompBio85	0	0	0	0	1	0	0	1	0	mmm	Sweden	2010	http://journals.plos.org/ploscompbiol/article?id=10.1371/journal.pcbi.1001032	0	0
PLOSCompBio86	1	0	0	0	0	0	0	0	0		USA	2008	http://journals.plos.org/ploscompbiol/article?id=10.1371/journal.pcbi.1000059	0	0
PLOSCompBio87	0	1	0	0	0	0	0	0	0		Singapore	2011	http://journals.plos.org/ploscompbiol/article?id=10.1371/journal.pcbi.1001059	1	0
PLOSCompBio88	0	1	0	0	0	0	0	0	0		Germany	2009	http://journals.plos.org/ploscompbiol/article?id=10.1371/journal.pcbi.1000400	1	0
PLOSCompBio89	1	0	0	0	0	0	0	0	0		Brazil	2006	http://journals.plos.org/ploscompbiol/article?id=10.1371/journal.pcbi.0020081	1	0
PLOSCompBio9	1	0	0	0	0	0	0	0	0		Netherlands	2010	http://journals.plos.org/ploscompbiol/article?id=10.1371/journal.pcbi.1000810	0	0
PLOSCompBio90	0	0	1	0	0	0	0	0	0		Argentina	2010	http://journals.plos.org/ploscompbiol/article?id=10.1371/journal.pcbi.1000978	1	0
PLOSCompBio91	1	0	0	0	0	0	0	0	0		UK	2007	http://journals.plos.org/ploscompbiol/article?id=10.1371/journal.pcbi.0030232	0	0
PLOSCompBio92	1	0	0	0	0	0	0	0	0		USA	2012	http://journals.plos.org/ploscompbiol/article?id=10.1371/journal.pcbi.1002811	1	0
PLOSCompBio93	1	0	0	0	0	0	0	0	0		Spain	2008	http://journals.plos.org/ploscompbiol/article?id=10.1371/journal.pcbi.1000052	0	0
PLOSCompBio94	1	0	0	0	0	0	0	0	0		USA	2008	http://journals.plos.org/ploscompbiol/article?id=10.1371/journal.pcbi.1000138	1	0
PLOSCompBio95	0	0	1	0	0	0	0	0	0		India	2007	http://journals.plos.org/ploscompbiol/article?id=10.1371/journal.pcbi.0030168	1	0
PLOSGenetics1	0	0	0	0	0	0	0	0	0		China	2011	http://journals.plos.org/plosgenetics/article?id=10.1371/journal.pgen.1001264	1	1
PLOSGenetics10	0	0	1	0	0	0	0	0	0		Switzerland	2012	http://journals.plos.org/plosgenetics/article?id=10.1371/journal.pgen.1002837	1	0
PLOSGenetics100	0	0	0	0	1	0	0	1	0	mmm	USA	2008	http://journals.plos.org/plosgenetics/article?id=10.1371/journal.pgen.0040014	0	0
PLOSGenetics101	0	0	0	0	1	1	0	0	0	mmmf	consort	2013	http://journals.plos.org/plosgenetics/article?id=10.1371/journal.pgen.1003500	0	0
PLOSGenetics102	0	0	0	0	1	1	0	0	0	mmmf	USA	2011	http://journals.plos.org/plosgenetics/article?id=10.1371/journal.pgen.1001393	0	0
PLOSGenetics103	0	0	0	0	1	0	0	1	0	mmmm	USA	2010	http://journals.plos.org/plosgenetics/article?id=10.1371/journal.pgen.1000832	0	0
PLOSGenetics104	0	0	0	0	1	0	0	1	0	mmmm	USA	2011	http://journals.plos.org/plosgenetics/article?id=10.1371/journal.pgen.1002363	0	0
PLOSGenetics105	0	0	0	0	1	0	0	1	0	mmmm	Japan	2011	http://journals.plos.org/plosgenetics/article?id=10.1371/journal.pgen.1002311	0	0
PLOSGenetics106	1	0	0	0	0	0	0	0	0		UK	2014	http://journals.plos.org/plosgenetics/article?id=10.1371/journal.pgen.1004432	0	0
PLOSGenetics107	0	0	0	1	0	0	0	0	0		Spain	2014	http://journals.plos.org/plosgenetics/article?id=10.1371/journal.pgen.1004173	0	0
PLOSGenetics108	0	0	0	0	1	0	1	0	0	fmf	China	2014	http://journals.plos.org/plosgenetics/article?id=10.1371/journal.pgen.1004094	0	0
PLOSGenetics109	0	0	0	0	1	1	0	0	0	mfm	Netherlands	2014	http://journals.plos.org/plosgenetics/article?id=10.1371/journal.pgen.1004123	1	0
PLOSGenetics11	0	0	1	0	0	0	0	0	0		USA	2008	http://journals.plos.org/plosgenetics/article?id=10.1371/journal.pgen.1000139	0	0
PLOSGenetics110	0	0	1	0	0	0	0	0	0		Norway	2014	http://journals.plos.org/plosgenetics/article?id=10.1371/journal.pgen.1004075	0	0
PLOSGenetics111	0	0	1	0	0	0	0	0	0		USA	2014	http://journals.plos.org/plosgenetics/article?id=10.1371/journal.pgen.1004372	1	0
PLOSGenetics112	0	1	0	0	0	0	0	0	0		Switzerland	2014	http://journals.plos.org/plosgenetics/article?id=10.1371/journal.pgen.1004185	1	0
PLOSGenetics113	0	0	0	0	1	1	0	0	0	mfm	USA	2014	http://journals.plos.org/plosgenetics/article?id=10.1371/journal.pgen.1004135	1	0
PLOSGenetics114	0	0	0	0	1	1	0	0	0	mmmfm	Canada	2014	http://journals.plos.org/plosgenetics/article?id=10.1371/journal.pgen.1004120	0	0
PLOSGenetics115	1	0	0	0	0	0	0	0	0		Sweden	2014	http://journals.plos.org/plosgenetics/article?id=10.1371/journal.pgen.1004059	0	0
PLOSGenetics116	0	0	0	1	0	0	0	0	0		USA	2014	http://journals.plos.org/plosgenetics/article?id=10.1371/journal.pgen.1004517	1	0
PLOSGenetics117	1	0	0	0	0	0	0	0	0		UK	2014	http://journals.plos.org/plosgenetics/article?id=10.1371/journal.pgen.1004092	0	0
PLOSGenetics118	1	0	0	0	0	0	0	0	0		China	2014	http://journals.plos.org/plosgenetics/article?id=10.1371/journal.pgen.1004078	0	0
PLOSGenetics119	0	0	1	0	0	0	0	0	0		Cuba	2014	http://journals.plos.org/plosgenetics/article?id=10.1371/journal.pgen.1004488	1	0
PLOSGenetics12	0	0	1	0	0	0	0	0	0		USA	2013	http://journals.plos.org/plosgenetics/article?id=10.1371/journal.pgen.1003173	1	0
PLOSGenetics120	0	0	0	0	1	0	1	0	0	f?m	USA	2014	http://journals.plos.org/plosgenetics/article?id=10.1371/journal.pgen.1004376	0	0
PLOSGenetics121	0	1	0	0	0	0	0	0	0		USA	2014	http://journals.plos.org/plosgenetics/article?id=10.1371/journal.pgen.1004663	1	0
PLOSGenetics122	0	0	0	0	1	0	1	0	0	fmf	Singapore	2014	http://journals.plos.org/plosgenetics/article?id=10.1371/journal.pgen.1004089	0	0
PLOSGenetics123	0	0	0	0	0	0	0	0	0	m?m	China	2014	http://journals.plos.org/plosgenetics/article?id=10.1371/journal.pgen.1004061	0	1
PLOSGenetics124	1	0	0	0	0	0	0	0	0		UK	2014	http://journals.plos.org/plosgenetics/article?id=10.1371/journal.pgen.1004300	0	0
PLOSGenetics125	0	0	1	0	0	0	0	0	0		Canada	2014	http://journals.plos.org/plosgenetics/article?id=10.1371/journal.pgen.1004288	0	0
PLOSGenetics126	0	0	0	0	1	0	1	0	0	ffm	Denmark	2014	http://journals.plos.org/plosgenetics/article?id=10.1371/journal.pgen.1004235	0	0
[truncated: 978 more rows]
