# Supplementary material for: Gender inequalities among authors who contributed equally
Source: eLife. 2019 Jan 30;8:e36399. doi: 10.7554/eLife.36399 (PMC6353592; doi:10.7554/eLife.36399)
Supplement: Figure 1—source data 1. — Excel database of the papers examined in this study. Grey shaded rows indicate the papers excluded from analysis when gender identification was not able to be determined. [file elife-36399-fig1-data1.xlsx]

## Sheet: Sheet1
	1995	1996	1997	1998	1999	2000	2001	2002	2003	2004	2005	2006	2007	2008	2009	2010	2011	2012	2013	2014	2015	2016	2017	Total/group
mm	12	14	23	18	17	19	23	25	21	26	82	51	39	64	59	71	53	52	80	100	83	61	7	1000
mf	9	4	11	11	11	16	17	18	15	22	30	26	14	26	27	36	31	30	38	56	58	39	3	548
ff	1	4	4	5	7	6	6	7	9	11	18	9	10	21	9	23	20	29	38	52	42	43	3	377
fm	2	3	3	2	3	5	9	14	10	10	26	16	15	28	20	35	20	36	35	45	50	33	4	424
m+	0	3	2	1	0	1	0	1	4	3	9	13	9	10	16	11	17	16	23	24	21	17	0	201
f+	1	0	2	2	1	1	0	2	4	2	6	1	3	5	12	12	11	16	16	14	25	11	1	148
all m	1	0	0	0	3	2	1	2	2	4	5	7	5	7	5	10	8	8	14	12	3	16	1	116
all f	0	0	1	0	0	0	1	0	1	0	3	0	2	2	2	2	0	3	4	1	1	3	1	27
Total/yr	26	28	46	39	42	50	57	69	66	78	179	123	97	163	150	200	160	190	248	304	283	223	20	2841
