# Supplementary material for: Gender inequalities among authors who contributed equally
Source: eLife. 2019 Jan 30;8:e36399. doi: 10.7554/eLife.36399 (PMC6353592; doi:10.7554/eLife.36399)
Supplement: Figure 1—figure supplement 1—source data 1. [file elife-36399-fig1-figsupp1-data1.xlsx]

## Sheet: Sheet1
Year	# of papers
1995	26
1996	28
1997	46
1998	39
1999	42
2000	50
2001	57
2002	69
2003	66
2004	78
2005	179
2006	123
2007	97
2008	163
2009	150
2010	200
2011	160
2012	190
2013	248
2014	304
2015	283
2016	223
2017	20
