# Supplementary material for: Gender inequalities among authors who contributed equally
Source: eLife. 2019 Jan 30;8:e36399. doi: 10.7554/eLife.36399 (PMC6353592; doi:10.7554/eLife.36399)
Supplement: Figure 3—source data 1. [file elife-36399-fig3-data1.xlsx]

## Sheet: Sheet1
Year	mm	mf	ff	fm	m+	f+	all m	all f	total	more than 2	Percent %
1995	12	9	1	2	0	1	1	0	26	2	0.0769231
1996	14	4	4	3	3	0	0	0	28	3	0.107143
1997	23	11	4	3	2	2	0	1	46	5	0.108696
1998	18	11	5	2	1	2	0	0	39	3	0.0769231
1999	17	11	7	3	0	1	3	0	42	4	0.0952381
2000	19	16	6	5	1	1	2	0	50	4	0.08
2001	23	17	6	9	0	0	1	1	57	2	0.0350877
2002	25	18	7	14	1	2	2	0	69	5	0.0724638
2003	21	15	9	10	4	4	2	1	66	11	0.166667
2004	26	22	11	10	3	2	4	0	78	9	0.115385
2005	82	30	18	26	9	6	5	3	179	23	0.128492
2006	51	26	9	16	13	1	7	0	123	21	0.170732
2007	39	14	10	15	9	3	5	2	97	19	0.195876
2008	64	26	21	28	10	5	7	2	163	24	0.147239
2009	59	27	9	20	16	12	5	2	150	35	0.233333
2010	71	35	23	36	11	12	10	2	200	35	0.175
2011	53	31	20	20	17	11	8	0	160	36	0.225
2012	52	30	29	36	16	16	8	3	190	43	0.226316
2013	80	38	38	35	23	16	14	4	248	57	0.229839
2014	100	55	52	45	25	14	12	1	304	52	0.171053
2015	83	58	42	50	21	25	3	1	283	50	0.176678
2016	61	39	43	33	17	11	16	3	223	46	0.206278
2017	7	3	3	4	0	1	1	1	20	3	0.15
									2841	492
95-06	190	103		1.84466
07,17	358	321		1.10559
