# Supplementary material for: Gender inequalities among authors who contributed equally
Source: eLife. 2019 Jan 30;8:e36399. doi: 10.7554/eLife.36399 (PMC6353592; doi:10.7554/eLife.36399)
Supplement: Supplementary file 1. [file elife-36399-supp1.xlsx]

## Sheet: Sheet1
Supplementary Table 1. Characteristics of journals chosen for this study.
Journal	Society	JIF1	Publisher	Since
Biophysical J	Biophysical Society	3.632	Cell Press	1960
Cell Reports	None	8.282	Cell Press	2012
Current Biology	None	8.851	Cell Press	1991
eLife	Howard Hughes Medical Institute, Max Planck Society, Wellcome Trust	7.725	eLife Sciences Publications	2012
Journal of Biological Chemistry	American Society for Biochemistry and Molecular Biology	4.125	American Society for Biochemistry and Molecular Biology	1905
Journal of Cell Biology	None	9.786	Rockefeller University Press	1962
Journal of Clinical Investigation	American Society for Clinical Investigation	13.251	American Society for Clinical Investigation	1924
Journal of Experimental Medicine	None	10.79	Rockefeller University Press	1896
Journal of Immunology	The American Association of Immunologists	4.92	The American Association of Immunologists	1915
mBio	American Society for Microbiology	6.875	American Society for Microbiology	2010
Nature	None	40.138	Nature Publishing Group	1869
PLOS Biology	None	9.797	Public Library of Science	2003
PLOS Computational Biology	None	4.587	Public Library of Science	2005
PLOS Genetics	None	6.1	Public Library of Science	2005
PLOS Neglected Tropical Diseases	None	3.948	Public Library of Science	2007
PLOS Pathogens	None	6.601	Public Library of Science	2005
PNAS	National Academy of Sciences, Engineering and Medicine	9.961	United States National Academy of Sciences	1915
Science	American Association for the Advancement of Science	37.205	American Association for the Advancement of Science	1880
1JIF stands for Journal Impact Factor for the year 2017.
